# Supplementary material for: Blood meal sources and bacterial microbiome diversity in wild-caught tsetse flies
Source: Sci Rep. 2020 Mar 19;10:5005. doi: 10.1038/s41598-020-61817-2 (PMC7081217; doi:10.1038/s41598-020-61817-2)
Supplement: Supplementary file 2 — Supplementary information2. [file 41598_2020_61817_MOESM2_ESM.xlsx]

## Sheet: Table Index
	Analysis of mammalian blood meal sources and bacterial microbiome in wild-caught tsetse flies using next-generation sequencing.
	Alex Gaithuma, Junya Yamagishi, Kyoko Hayashida, Naoko Kawai, Boniface Namangala, and Chihiro Sugimoto
	Supporting Information Table. Read Statistics, amplicon sequence variant (ASV) tables and taxonomic files for mammalian host species
	(12S mitochondrial rRNA) analysis and bacterial microbiome (16S rRNA) analysis.
	This workbook contains six sheets:
	Table No.	Sheet name	Description
	Table S1	Read statistics table	Number of reads remaining after pre-processing data analysis
	Table S2	Host 12S Kafue ASVs_count	OTU table
	Table S3	Host 12S Hurungwe ASVs_count	OTU table
	Table S4	Bacterial 16S Kafue ASV_count	OTU table
	Table S5	Host 12s Taxonomy	Taxonomy table
	Table S6	Bacterial 16S Taxonomy	Taxonomy table
						z

## Sheet: S1 Read statistics table
	Table S1 Read statistics table showing the number of reads remaining after pre-processing data analysis.
	Analysis	Location		Sample No.		Sex	Trypanosome infection status	Type of infection	Trypanosome species (single)		Total reads	Forward Primer Found	Reverse Primer Found	Assembled reads that passed quality trimming		Percentage of reads that passed through pre-processing analysis
	Bloodmeal	Kafue, Zambia		K1		Female	Infected	Single.Inf	T.simiae		12110	12033	12020	11956		0.987283
	Analysis			K2		Female	Infected	Single.Inf	T.congolense		10659	10572	10561	10517		0.986678
				K3		Female	Uninfected	No.Inf	Uninfected		2055	2039	2037	198		0.0963504
				K4		Female	Uninfected	No.Inf	Uninfected		8661	8600	8590	8552		0.987415
				K5		Female	Uninfected	No.Inf	Uninfected		2832	2799	2792	273		0.0963983
				K6		Female	Infected	Single.Inf	T.godfreyi		2049	1684	1664	1630		0.79551
				K7		Female	Infected	Single.Inf	T.congolense		11318	11102	11081	8119		0.717353
				K8		Female	Infected	Single.Inf	T.godfreyi		9612	8492	8457	8368		0.870578
				K9		Female	Uninfected	No.Inf	Uninfected		26320	26187	26146	24365		0.925722
				K10		Female	Infected	Single.Inf	T.vivax		1682	1660	1657	864		0.513674
				K11		Female	Uninfected	No.Inf	Uninfected		4240	4184	4181	14		0.00330189
				K12		Female	Uninfected	No.Inf	Uninfected		16462	16357	16327	16218		0.985178
				K13		Female	Uninfected	No.Inf	Uninfected		100	32	26	21		0.21
				K14		Female	Uninfected	No.Inf	Uninfected		18297	18180	18160	17903		0.978466
				K15		Female	Uninfected	No.Inf	Uninfected		778	305	298	1		0.00128535
				K16		Female	Uninfected	No.Inf	Uninfected		14537	14404	14385	14289		0.98294
				K17		Female	Uninfected	No.Inf	Uninfected		2585	2532	2524	14		0.00541586
				K18		Female	Uninfected	No.Inf	Uninfected		2734	2705	2698	7		0.00256035
				K19		Female	Uninfected	No.Inf	Uninfected		4028	3974	3968	10		0.00248262
				K20		Female	Uninfected	No.Inf	Uninfected		4058	4010	4009	59		0.0145392
				K21		Female	Uninfected	No.Inf	Uninfected		3089	3031	3027	50		0.0161865
				K22		Female	Uninfected	No.Inf	Uninfected		1614	1582	1580	3		0.00185874
				K23		Female	Uninfected	No.Inf	Uninfected		19799	19574	19547	18619		0.940401
				K24		Female	Uninfected	No.Inf	Uninfected		3167	3131	3128	26		0.00820966
				K25		Female	Infected	Single.Inf	T.simiae		1198	880	879	2		0.00166945
				K26		Female	Infected	Single.Inf	T.congolense		1986	106	101	0		0
				K27		Female	Infected	Single.Inf	T.godfreyi		15084	14993	14958	14876		0.986211
				K28		Female	Uninfected	No.Inf	Uninfected		2074	2056	2050	8		0.00385728
				K29		Female	Infected	Single.Inf	T.godfreyi		2990	2967	2964	2		0.000668896
				K30		Female	Uninfected	No.Inf	Uninfected		102	7	4	1		0.00980392
				K31		Female	Uninfected	No.Inf	Uninfected		3687	3478	3471	194		0.0526173
				K32		Female	Infected	Mixed.Inf	Mixed		3361	3294	3292	1		0.00029753
				K33		Female	Uninfected	No.Inf	Uninfected		3579	3549	3543	1		0.000279408
				K34		Female	Uninfected	No.Inf	Uninfected		3016	2996	2991	2964		0.982759
				K35		Female	Infected	Single.Inf	T.godfreyi		3579	3561	3555	308		0.0860576
				K36		Female	Infected	Mixed.Inf	Mixed		5121	3567	3496	1955		0.381761
				K37		Female	Uninfected	No.Inf	Uninfected		2435	2424	2420	187		0.0767967
				K38		Female	Uninfected	No.Inf	Uninfected		2746	2716	2708	64		0.0233066
				K39		Male	Uninfected	No.Inf	Uninfected		14733	14538	14524	14402		0.977533
				K40		Male	Uninfected	No.Inf	Uninfected		17330	17073	17040	16904		0.975418
				K41		Male	Uninfected	No.Inf	Uninfected		3151	3111	3104	3		0.000952079
				K42		Male	Uninfected	No.Inf	Uninfected		17341	17199	17172	16826		0.970302
				K43		Male	Uninfected	No.Inf	Uninfected		506	306	304	4		0.00790514
				K44		Male	Uninfected	No.Inf	Uninfected		3515	3497	3492	701		0.199431
				K45		Male	Uninfected	No.Inf	Uninfected		4074	4025	4013	124		0.0304369
				K46		Male	Infected	Mixed.Inf	Mixed		15140	15032	15011	14916		0.985205
				K47		Male	Uninfected	No.Inf	Uninfected		2466	2200	2195	7		0.00283861
				K48		Male	Uninfected	No.Inf	Uninfected		5667	5629	5619	1743		0.30757
				K49		Male	Infected	Single.Inf	T.godfreyi		16822	16724	16706	16612		0.987516
				K50		Male	Uninfected	No.Inf	Uninfected		3424	3388	3380	4		0.00116822
				K51		Male	Uninfected	No.Inf	Uninfected		10777	9972	9930	9853		0.914262
				K52		Male	Uninfected	No.Inf	Uninfected		16990	16871	16844	15444		0.909005
				K53		Male	Infected	Single.Inf	T.godfreyi		5287	5258	5248	1651		0.312275
				K54		Male	Uninfected	No.Inf	Uninfected		11196	10989	10951	6295		0.562254
				K55		Male	Infected	Single.Inf	T.godfreyi		10033	9236	9214	6849		0.682647
				K56		Male	Uninfected	No.Inf	Uninfected		3512	2905	2863	7		0.00199317
				K57		Male	Infected	Single.Inf	T.godfreyi		16032	14758	14716	14656		0.914172
				K58		Male	Uninfected	No.Inf	Uninfected		5002	4971	4965	4457		0.891044
				K59		Male	Uninfected	No.Inf	Uninfected		23574	23265	23224	23103		0.98002
				K60		Male	Uninfected	No.Inf	Uninfected		4695	4669	4662	786		0.167412
				K61		Male	Uninfected	No.Inf	Uninfected		1995	1810	1807	4		0.00200501
				K62		Male	Uninfected	No.Inf	Uninfected		3029	3009	3003	3		0.000990426
				K63		Male	Uninfected	No.Inf	Uninfected		18545	18413	18386	18302		0.986897
				K64		Male	Uninfected	No.Inf	Uninfected		750	24	23	7		0.00933333
				K65		Male	Uninfected	No.Inf	Uninfected		19638	19502	19471	16103		0.819992
				K66		Male	Uninfected	No.Inf	Uninfected		17280	17184	17163	13130		0.759838
				K67		Male	Uninfected	No.Inf	Uninfected		15184	14394	14364	13215		0.870324
				K68		Male	Uninfected	No.Inf	Uninfected		7516	7464	7441	32		0.00425758
				K69		Male	Uninfected	No.Inf	Uninfected		27895	27609	27576	26620		0.954293
				K70		Male	Uninfected	No.Inf	Uninfected		3456	3428	3423	31		0.00896991
				K71		Male	Infected	Single.Inf	T.godfreyi		25275	25109	25083	24953		0.98726
				K72		Male	Uninfected	No.Inf	Uninfected		17844	17431	17399	17315		0.970354
				K73		Male	Uninfected	No.Inf	Uninfected		2383	2369	2368	0		0
				K74		Female	Infected	Single.Inf	T.vivax		2602	2566	2542	5		0.0019216
				K75		Male	Uninfected	No.Inf	Uninfected		1785	1137	1123	2		0.00112045
				K76		Male	Infected	Single.Inf	T.godfreyi		8167	8107	8096	3826		0.468471
				K77		Female	Infected	Single.Inf	T.congolense		364	55	40	22		0.0604396
				K78		Female	Uninfected	No.Inf	Uninfected		90	12	12	4		0.0444444
				K79		Female	Uninfected	No.Inf	Uninfected		20035	19914	19885	19789		0.987721
				K80		Male	Uninfected	No.Inf	Uninfected		3509	3434	3430	2		0.000569963
				K81		Female	Infected	Single.Inf	T.godfreyi		5439	2678	2673	139		0.0255562
				K82		Male	Infected	Single.Inf	T.godfreyi		3493	3457	3448	7		0.00200401
				K83		Female	Infected	Single.Inf	T.simiae		10522	10422	10409	6149		0.584395
				K84		Male	Uninfected	No.Inf	Uninfected		3553	3518	3509	0		0
				K85		Male	Uninfected	No.Inf	Uninfected		2385	1801	1797	1688		0.707757
		Hurungwe, Zimbabwe		H1			Uninfected	No.Inf	Uninfected		18184	17992	17886	9785		0.53811
				H2			Uninfected	No.Inf	Uninfected		7531	7449	7432	5		0.000663922
				H3			Uninfected	No.Inf	Uninfected		21135	20922	20827	10585		0.500828
				H4			Uninfected	No.Inf	Uninfected		21838	21638	21520	10571		0.484064
				H5			Infected	Mixed.Inf	Mixed		18255	18067	17969	9413		0.51564
				H6			Infected	Mixed.Inf	Mixed		24620	24359	24164	11835		0.480707
				H7			Infected	Mixed.Inf	Mixed		17421	17270	17182	8807		0.505539
				H8			Infected	Single.Inf	T. brucei		75830	75430	75226	67991		0.896624
				H9			Uninfected	No.Inf	Uninfected		19746	19533	19469	8149		0.412691
				H10			Uninfected	No.Inf	Uninfected		28447	28242	28121	18034		0.633951
				H11			Uninfected	No.Inf	Uninfected		22956	22749	22546	8142		0.354679
				H12			Uninfected	No.Inf	Uninfected		51492	51174	51042	40222		0.781131
				H13			Infected	Single.Inf	T. brucei		22076	21802	21665	11139		0.504575
				H14			Uninfected	No.Inf	Uninfected		32806	32478	32305	15835		0.482686
				H15			Uninfected	No.Inf	Uninfected		36972	36637	36457	17360		0.469545
				H16			Uninfected	Mixed.Inf	Mixed		45885	45475	45260	23895		0.520758
				H17			Uninfected	No.Inf	Uninfected		19261	19035	18965	8694		0.451378
				H18			Uninfected	No.Inf	Uninfected		18950	18752	18658	8580		0.45277
				H19			Uninfected	No.Inf	Uninfected		10961	10872	10824	5506		0.502326
				H20			Uninfected	No.Inf	Uninfected		19017	18837	18731	9297		0.488878
				H21			Infected	Mixed.Inf	Mixed		19682	19479	19406	8039		0.408444
				H22			Infected	Mixed.Inf	Mixed		35266	34981	34856	22556		0.639596
				H23			Uninfected	No.Inf	Uninfected		36132	35897	35791	23403		0.647708
				H24			Infected	Mixed.Inf	Mixed		29809	29648	29517	21811		0.731692
				H25			Uninfected	No.Inf	Uninfected		20318	20073	19963	9848		0.484693
				H26			Uninfected	No.Inf	Uninfected		31	6	6	1		0.0322581
				H27			Uninfected	No.Inf	Uninfected		31651	31374	31221	15873		0.501501
				H28			Uninfected	No.Inf	Uninfected		41181	40786	40611	20614		0.500571
				H29			Infected	Mixed.Inf	Mixed		35847	35515	35378	18792		0.524228
				H30			Infected	Mixed.Inf	Mixed		35202	34841	34657	16939		0.481194
				H31			Infected	Single.Inf	T. brucei		22928	22637	22505	10398		0.453507
				H32			Uninfected	No.Inf	Uninfected		19967	19762	19568	8871		0.444283
	Analysis	Location		Sample No.		Sex	Trypanosome infection status	Type of infection	Trypanosome species (single)		Total reads	Forward Primer Found	Reverse Primer Found	Assembled reads that passed quality trimming		Percentage of reads that passed through pre-processing analysis
	Bacterial Microbiome	Kafue, Zambia		K1		Female	Infected	Single.Inf	T.simiae		51648	51233	50936	50917		0.985846
	Analysis			K2		Female	Infected	Single.Inf	T.congolense		45083	44736	44521	44077		0.977686
				K3		Female	Uninfected	No.Inf	Uninfected		98284	97672	97212	96239		0.979193
				K4		Female	Uninfected	No.Inf	Uninfected		61395	60919	60578	60368		0.983272
				K5		Female	Uninfected	No.Inf	Uninfected		50059	49625	49401	49008		0.979005
				K6		Female	Infected	Single.Inf	T.godfreyi		46679	46279	46062	45887		0.983033
				K7		Female	Infected	Single.Inf	T.congolense		56574	56180	55885	55657		0.983791
				K8		Female	Infected	Single.Inf	T.godfreyi		66254	65861	65511	64911		0.97973
				K9		Female	Uninfected	No.Inf	Uninfected		38524	38228	38030	37918		0.98427
				K10		Female	Infected	Single.Inf	T.vivax		39036	38754	38560	38081		0.975535
				K11		Female	Uninfected	No.Inf	Uninfected		33866	33602	33403	33254		0.981929
				K12		Female	Uninfected	No.Inf	Uninfected		19071	18938	18833	18763		0.98385
				K13		Female	Uninfected	No.Inf	Uninfected		613	517	512	490		0.799347
				K14		Female	Uninfected	No.Inf	Uninfected		1999	1871	1860	1418		0.709355
				K15		Female	Uninfected	No.Inf	Uninfected		53976	53385	53115	51924		0.961983
				K16		Female	Uninfected	No.Inf	Uninfected		98989	98198	97719	97409		0.984039
				K17		Female	Uninfected	No.Inf	Uninfected		28164	27808	27683	27536		0.977702
				K18		Female	Uninfected	No.Inf	Uninfected		9955	9654	9592	8337		0.837469
				K19		Female	Uninfected	No.Inf	Uninfected		1664	1533	1524	689		0.414062
				K20		Female	Uninfected	No.Inf	Uninfected		23993	23564	23453	22366		0.932189
				K21		Female	Uninfected	No.Inf	Uninfected		959	829	824	350		0.364964
				K22		Female	Uninfected	No.Inf	Uninfected		36453	35983	35784	34634		0.9501
				K23		Female	Uninfected	No.Inf	Uninfected		3416	3265	3250	2614		0.765222
				K24		Female	Uninfected	No.Inf	Uninfected		1955	1869	1862	1461		0.747315
				K25		Female	Infected	Single.Inf	T.simiae		3335	3279	3261	2707		0.811694
				K26		Female	Infected	Single.Inf	T.congolense		2135	2099	2084	1294		0.606089
				K27		Female	Infected	Single.Inf	T.godfreyi		66627	66195	65883	65361		0.980999
				K28		Female	Uninfected	No.Inf	Uninfected		91902	91329	90852	90767		0.98765
				K29		Female	Infected	Single.Inf	T.godfreyi		40303	39865	39646	39617		0.982979
				K30		Female	Uninfected	No.Inf	Uninfected		65498	65070	64785	64597		0.986244
				K31		Female	Uninfected	No.Inf	Uninfected		61830	61421	61097	61056		0.987482
				K32		Female	Infected	Mixed.Inf	Mixed		39399	39117	38907	38719		0.982741
				K33		Female	Uninfected	No.Inf	Uninfected		23990	23794	23697	23132		0.964235
				K34		Female	Uninfected	No.Inf	Uninfected		62014	61584	61210	61086		0.985036
				K35		Female	Infected	Single.Inf	T.godfreyi		40570	40268	40062	39987		0.98563
				K36		Female	Infected	Mixed.Inf	Mixed		38653	38351	38132	38107		0.985874
				K37		Female	Uninfected	No.Inf	Uninfected		55776	55301	55000	54694		0.980601
				K38		Female	Uninfected	No.Inf	Uninfected		69862	69354	68975	68624		0.982279
				K39		Male	Uninfected	No.Inf	Uninfected		20773	20483	20364	19463		0.936937
				K40		Male	Uninfected	No.Inf	Uninfected		95321	94624	94164	90826		0.952844
				K41		Male	Uninfected	No.Inf	Uninfected		55075	54602	54318	53264		0.967118
				K42		Male	Uninfected	No.Inf	Uninfected		76256	75611	75245	74126		0.972068
				K43		Male	Uninfected	No.Inf	Uninfected		41118	40778	40583	39512		0.960942
				K44		Male	Uninfected	No.Inf	Uninfected		68369	67940	67613	60743		0.888458
				K45		Male	Uninfected	No.Inf	Uninfected		50145	49781	49539	47384		0.94494
				K46		Male	Infected	Mixed.Inf	Mixed		61305	60826	60461	60247		0.982742
				K47		Male	Uninfected	No.Inf	Uninfected		45983	45667	45430	44852		0.975404
				K48		Male	Uninfected	No.Inf	Uninfected		33746	33447	33259	31500		0.933444
				K49		Male	Infected	Single.Inf	T.godfreyi		31440	31160	31005	30023		0.95493
				K50		Male	Uninfected	No.Inf	Uninfected		31117	30820	30653	30049		0.965678
				K51		Male	Uninfected	No.Inf	Uninfected		21002	20743	20643	19804		0.942958
				K52		Male	Uninfected	No.Inf	Uninfected		42793	42429	42242	41267		0.96434
				K53		Male	Infected	Single.Inf	T.godfreyi		36534	36183	35962	35932		0.983522
				K54		Male	Uninfected	No.Inf	Uninfected		63344	62741	62479	57614		0.909542
				K55		Male	Infected	Single.Inf	T.godfreyi		71133	70564	70364	50915		0.715772
				K56		Male	Uninfected	No.Inf	Uninfected		115886	115247	114691	103487		0.893007
				K57		Male	Infected	Single.Inf	T.godfreyi		42090	41784	41573	41117		0.976883
				K58		Male	Uninfected	No.Inf	Uninfected		66372	65883	65522	65096		0.980775
				K59		Male	Uninfected	No.Inf	Uninfected		59555	59105	58782	58351		0.979783
				K60		Male	Uninfected	No.Inf	Uninfected		35078	34698	34507	33510		0.9553
				K61		Male	Uninfected	No.Inf	Uninfected		4000	3938	3918	3077		0.76925
				K62		Male	Uninfected	No.Inf	Uninfected		1397	1347	1342	338		0.241947
				K63		Male	Uninfected	No.Inf	Uninfected		8539	8255	8243	661		0.0774095
				K64		Male	Uninfected	No.Inf	Uninfected		36168	35718	35524	34854		0.96367
				K65		Male	Uninfected	No.Inf	Uninfected		2345	2298	2292	1085		0.462687
				K66		Male	Uninfected	No.Inf	Uninfected		1980	1909	1898	1384		0.69899
				K67		Male	Uninfected	No.Inf	Uninfected		39928	39571	39368	38086		0.953867
				K68		Male	Uninfected	No.Inf	Uninfected		165416	164419	163592	163018		0.985503
				K69		Male	Uninfected	No.Inf	Uninfected		45549	45185	44971	40800		0.895739
				K70		Male	Uninfected	No.Inf	Uninfected		65933	65455	65131	64199		0.973701
				K71		Male	Infected	Single.Inf	T.godfreyi		7110	7010	6972	6566		0.923488
				K72		Male	Uninfected	No.Inf	Uninfected		48314	47892	47660	46819		0.969057
				K73		Male	Uninfected	No.Inf	Uninfected		31622	31308	31147	29864		0.944406
				K74		Female	Infected	Single.Inf	T.vivax		110945	110260	109886	109072		0.983118
				K75		Male	Uninfected	No.Inf	Uninfected		158914	158020	157313	146312		0.920699
				K76		Male	Infected	Single.Inf	T.godfreyi		28125	27837	27696	26509		0.942542
				K77		Female	Infected	Single.Inf	T.congolense		41227	40833	40632	40620		0.985277
				K78		Female	Uninfected	No.Inf	Uninfected		173819	172835	171922	171619		0.987343
				K79		Female	Uninfected	No.Inf	Uninfected		61790	61380	61065	60845		0.984706
				K80		Male	Uninfected	No.Inf	Uninfected		97086	96392	95881	95596		0.984653
				K81		Female	Infected	Single.Inf	T.godfreyi		61260	60765	60468	57179		0.933382
				K82		Male	Infected	Single.Inf	T.godfreyi		8967	8831	8775	8296		0.92517
				K83		Female	Infected	Single.Inf	T.simiae		75412	74929	74551	73795		0.978558
				K84		Male	Uninfected	No.Inf	Uninfected		1621	1568	1559	514		0.317088
				K85		Male	Uninfected	No.Inf	Uninfected		22204	21943	21816	20247		0.911863

## Sheet: S2 Host 12S Kafue ASVs_count
	Table S2 ASVs count table showing the number of reads remaining per ASV obtained from sequencing mammalian mitochondrial 12S rRNA ampliconsof samples from Kafue, Zambia.
#ASV_ID	K10	K11	K12	K13	K14	K16	K17	K18	K19	K1	K20	K21	K22	K23	K24	K27	K28	K2	K31	K34	K35	K36	K37	K38	K39	K3	K40	K41	K42	K43	K44	K45	K46	K47	K48	K49	K4	K50	K51	K52	K53	K54	K55	K56	K57	K58	K59	K5	K60
ASV_1	0	0	0	0	0	0	0	0	0	0	0	0	0	0	0	0	0	0	0	0	0	0	0	0	0	0	0	0	0	0	0	0	0	0	0	0	0	0	0	0	0	0	0	0	0	0	0	0	0
ASV_2	0	5	2	3	17140	277	13	0	7	871	1	45	0	17893	1	5	1	4	2	35	299	161	3	0	17	187	278	0	2	0	683	0	0	3	18	146	23	3	9502	384	7	67	35	0	13	0	3	4	5
ASV_3	0	3	6	18	19	15	0	0	1	10790	0	0	0	2	3	4	1	9854	1	0	6	1696	4	3	13878	3	8	3	0	0	0	4	38	3	18	5527	6412	1	2	2	1468	3027	6610	5	2	0	22925	59	566
ASV_4	0	1	2	0	38	11654	1	2	0	29	45	2	0	43	0	119	4	0	190	2585	0	78	3	58	47	0	16556	0	1	1	1	115	0	0	791	9862	2064	0	29	1594	79	3170	162	0	47	0	2	208	207
ASV_5	3	5	6048	0	0	1315	0	0	0	0	0	0	1	0	7	14669	0	459	0	0	0	2	0	2	0	1	0	0	1	0	0	0	8973	0	8	0	0	0	3	0	0	0	0	0	0	1	0	0	1
ASV_6	0	0	0	0	0	0	0	0	0	38	0	1	0	0	0	0	0	0	0	0	0	0	0	1	0	0	0	0	15560	1	0	2	0	1	0	0	0	0	0	0	0	2	0	0	1	0	0	0	0
ASV_7	0	0	9121	0	0	0	0	0	0	0	0	2	0	0	13	0	0	0	0	0	0	1	0	0	0	1	0	0	0	0	0	2	0	0	3	0	0	0	0	1	0	0	1	0	14273	24	0	0	2
ASV_8	0	0	0	0	0	0	0	0	2	0	0	0	0	0	0	0	0	0	1	0	0	0	0	0	0	0	0	0	0	2	0	0	0	0	0	0	0	0	0	0	0	0	3	0	0	0	0	0	0
ASV_9	0	0	0	0	15	864	0	1	0	8	0	0	0	15	0	0	1	0	0	0	0	0	177	0	355	0	0	0	0	0	0	1	0	0	0	0	1	0	6	9010	0	1	0	0	272	0	0	0	0
ASV_10	0	0	0	0	94	0	0	0	0	9	0	0	0	111	0	0	0	0	0	0	0	0	0	0	0	0	1	0	0	0	3	0	0	0	0	0	0	0	66	1	2	0	0	0	0	0	0	0	0
ASV_11	0	0	0	0	0	0	0	0	0	0	0	0	0	0	0	0	0	0	0	0	0	0	0	0	0	0	0	0	0	0	0	0	0	0	0	0	0	0	0	0	0	0	0	0	0	0	0	0	0
ASV_12	0	0	0	0	9	0	0	0	0	0	0	0	0	16	0	0	0	0	0	0	0	0	0	0	0	0	0	0	0	0	0	0	0	0	0	0	0	0	3	0	0	0	0	0	0	0	0	0	0
ASV_13	0	0	0	0	0	0	0	0	0	0	7	0	0	0	0	0	0	0	0	0	0	2	0	0	0	0	0	0	0	0	0	0	0	0	651	4	0	0	0	0	0	0	0	1	0	0	0	0	0
ASV_14	0	0	0	0	0	0	0	0	0	0	0	0	0	0	0	0	0	0	0	0	0	0	0	0	0	0	0	0	0	0	0	0	0	0	0	0	0	0	0	0	0	0	0	0	0	0	0	0	0
ASV_15	0	0	0	0	0	0	0	0	0	0	0	0	0	0	0	0	0	0	0	0	0	0	0	0	0	0	0	0	0	0	0	0	0	0	0	0	0	0	0	0	0	0	0	0	0	0	0	0	0
ASV_16	0	0	4	0	0	0	0	0	0	0	0	0	0	0	0	0	0	0	0	0	0	0	0	0	0	0	0	0	0	0	0	0	0	0	0	0	0	0	0	0	0	0	0	0	5	4432	0	0	0
ASV_17	0	0	0	0	0	1	0	0	0	0	0	0	0	0	0	0	1	0	0	0	0	0	0	0	1	0	0	0	0	0	0	0	0	0	0	0	0	0	0	4426	0	0	0	0	1	0	0	0	0
ASV_18	0	0	0	0	0	0	0	0	0	0	0	0	0	0	0	0	0	0	0	0	0	0	0	0	0	0	0	0	0	0	0	0	0	0	0	0	0	0	0	0	0	0	0	0	0	0	0	0	0
ASV_19	0	0	4	0	0	1	0	0	0	0	0	0	0	0	0	6	0	0	0	0	0	0	0	0	0	0	0	0	0	0	0	0	3315	0	0	0	0	0	0	0	0	0	0	0	0	0	0	0	0
ASV_20	0	0	0	0	36	0	0	0	0	0	1	0	0	48	0	0	0	0	0	0	1	1	0	0	0	0	0	0	0	0	0	0	0	0	0	0	0	0	39	0	87	0	0	0	0	0	0	0	0
ASV_21	0	0	0	0	0	0	0	0	0	0	0	0	0	0	0	0	0	0	0	0	0	0	0	0	0	0	0	0	0	0	0	0	0	0	0	0	0	0	0	0	0	0	0	0	0	0	0	0	0
ASV_22	0	0	0	0	0	0	0	0	0	0	0	0	0	0	0	0	0	0	0	0	0	0	0	0	0	0	0	0	0	0	0	0	0	0	0	0	0	0	0	0	0	0	0	0	0	0	0	0	0
ASV_23	0	0	29	0	0	7	0	0	0	0	0	0	0	0	0	71	0	2	0	1	0	0	0	0	0	0	0	0	0	0	0	0	2270	0	1	0	0	0	0	0	0	0	0	0	0	0	0	0	0
ASV_24	0	0	0	0	42	1	0	0	0	8	0	0	0	77	0	0	0	0	0	0	0	0	0	0	0	1	0	0	0	0	3	0	0	0	0	0	0	0	40	0	0	0	0	0	0	0	0	0	0
ASV_25	0	0	0	0	0	0	0	0	0	0	3	0	0	0	0	0	0	0	0	0	0	0	0	0	0	0	0	0	0	0	0	0	0	0	0	0	0	0	0	0	0	0	0	0	0	0	0	0	0
ASV_26	0	0	0	0	26	0	0	0	0	1	0	0	0	27	0	0	0	0	0	0	0	0	0	0	0	0	0	0	0	0	1	0	0	0	0	0	0	0	15	3	0	0	0	0	0	0	0	0	0
ASV_27	0	0	0	0	86	1	0	0	0	2	0	0	0	196	0	0	0	0	0	0	2	1	0	0	0	1	0	0	0	0	3	0	0	0	0	0	0	0	56	1	0	0	0	0	0	0	0	0	0
ASV_28	0	0	0	0	0	0	0	0	0	0	0	0	0	0	0	0	0	0	0	0	0	0	0	0	0	0	0	0	0	0	0	0	0	0	0	0	0	0	0	0	0	0	0	0	0	0	0	0	0
ASV_29	861	0	0	0	98	0	0	0	0	0	0	0	2	0	0	0	0	0	0	0	0	0	0	0	0	0	0	0	0	0	0	0	0	0	0	0	0	0	0	15	0	0	0	0	0	0	0	1	0
ASV_30	0	0	0	0	0	0	0	0	0	0	0	0	0	0	0	0	0	0	0	0	0	0	0	0	0	0	0	0	26	0	0	0	0	0	0	0	0	0	0	0	0	0	0	0	0	0	0	0	0
ASV_31	0	0	0	0	0	0	0	0	0	0	0	0	0	0	0	0	0	0	0	0	0	0	0	0	0	0	0	0	0	0	0	0	0	0	0	0	0	0	0	0	0	0	0	0	0	0	0	0	0
ASV_32	0	0	0	0	0	0	0	0	0	0	0	0	0	0	0	0	0	0	0	0	0	0	0	0	0	0	0	0	0	0	0	0	0	0	0	0	0	0	0	0	0	0	0	0	0	0	0	0	0
ASV_33	0	0	0	0	0	143	0	0	0	0	2	0	0	0	0	0	0	0	0	5	0	0	0	0	0	0	58	0	0	0	0	0	0	0	1	1058	10	0	0	2	1	8	0	1	0	0	0	1	3
ASV_34	0	0	0	0	0	0	0	0	0	32	0	0	0	0	0	0	0	156	0	0	0	4	0	0	48	0	0	0	0	0	0	0	0	0	0	5	22	0	0	0	2	9	16	0	0	0	62	0	1
ASV_35	0	0	0	0	1	0	0	0	0	47	0	0	0	0	0	0	0	35	0	0	0	7	0	0	51	0	0	0	0	0	0	0	1	0	1	10	17	0	0	0	4	9	21	0	0	0	105	0	1
ASV_36	0	0	0	0	0	0	0	0	0	0	0	0	0	0	0	0	0	0	0	0	0	0	0	0	0	0	0	0	0	0	0	0	0	0	0	0	0	0	0	0	0	0	0	0	0	0	0	0	0
ASV_37	0	0	0	0	6	0	0	0	0	0	0	0	0	7	0	0	0	0	0	0	0	0	0	0	0	0	0	0	0	0	1	0	0	0	0	0	0	0	2	4	0	0	0	0	0	0	0	0	0
ASV_38	0	0	0	0	0	0	0	0	0	0	0	0	0	0	0	0	0	0	0	0	0	0	0	0	0	0	0	0	0	0	0	0	0	0	0	0	0	0	0	0	0	0	0	0	0	0	0	0	0
ASV_39	0	0	0	0	0	0	0	0	0	0	0	0	0	0	0	0	0	0	0	0	0	0	0	0	0	0	0	0	0	0	0	0	0	0	0	0	0	0	0	0	0	0	0	0	0	0	0	0	0
ASV_40	0	0	0	0	0	0	0	0	0	0	0	0	0	0	0	0	0	0	0	0	0	0	0	0	0	0	0	0	0	0	0	0	0	0	0	0	0	0	0	0	0	0	0	0	0	0	0	0	0
ASV_41	0	0	0	0	45	1	0	0	0	2	0	0	0	56	0	0	0	0	0	0	0	1	0	0	0	1	2	0	0	0	2	0	0	0	0	0	0	0	28	0	0	0	0	0	0	0	0	0	0
ASV_42	0	0	0	0	0	0	0	0	0	0	0	0	0	0	0	0	0	0	0	0	0	0	0	0	0	0	0	0	0	0	0	0	161	0	0	0	0	0	0	0	0	0	0	0	0	0	0	0	0
ASV_43	0	0	0	0	72	0	0	0	0	1	0	0	0	75	0	0	0	0	0	0	0	0	0	0	0	1	0	0	0	0	3	0	0	0	0	0	0	0	32	0	0	0	0	0	0	0	0	0	0
ASV_44	0	0	0	0	0	0	0	1	0	0	0	0	0	0	0	0	0	0	0	0	0	0	0	0	0	0	0	0	0	0	0	0	0	0	0	0	0	0	0	0	0	0	0	0	0	0	0	0	0
ASV_45	0	0	0	0	0	0	0	3	0	0	0	0	0	0	0	0	0	0	0	0	0	0	0	0	0	0	0	0	0	0	0	0	0	0	0	0	0	0	0	0	0	0	0	0	0	0	0	0	0
ASV_46	0	0	0	0	0	0	0	0	0	0	0	0	0	0	0	0	0	0	0	0	0	0	0	0	0	0	0	0	693	0	0	0	0	0	0	0	0	0	0	0	0	0	0	0	0	0	0	0	0
ASV_47	0	0	667	0	0	0	0	0	0	95	0	0	0	0	2	0	0	0	0	0	0	1	0	0	0	0	0	0	0	0	0	0	0	0	0	0	0	0	0	0	0	0	0	0	0	0	0	0	0
ASV_48	0	0	0	0	0	0	0	0	0	0	0	0	0	0	0	0	0	0	0	0	0	0	0	0	0	0	0	0	344	0	0	0	0	0	0	0	0	0	0	0	0	0	0	0	0	0	0	0	0
ASV_49	0	0	0	0	0	0	0	0	0	0	0	0	0	0	0	0	0	0	0	0	0	0	0	0	0	0	0	0	0	0	0	0	0	0	0	0	0	0	0	0	0	0	0	0	0	0	0	0	0
ASV_50	0	0	0	0	67	0	0	0	0	0	0	0	0	0	0	0	0	0	0	0	0	0	0	0	0	0	0	0	0	0	0	0	0	0	0	0	0	0	0	0	0	0	0	0	0	0	0	0	0
ASV_51	0	0	0	0	0	0	0	0	0	0	0	0	0	0	0	0	0	0	0	338	0	0	0	0	0	0	0	0	0	0	0	0	0	0	0	0	0	0	0	0	0	0	0	0	0	0	0	0	0
ASV_52	0	0	0	0	0	1	0	0	0	0	0	0	0	0	0	0	0	0	0	0	0	0	0	0	0	0	0	0	0	0	0	0	0	0	0	0	0	0	1	0	0	0	0	0	0	0	0	0	0
ASV_53	0	0	239	0	0	0	0	0	0	0	0	0	0	0	0	0	0	0	0	0	0	0	0	0	0	0	0	0	0	0	0	0	0	0	0	0	0	0	0	0	0	0	0	0	42	0	0	0	0
ASV_54	0	0	0	0	0	0	0	0	0	0	0	0	0	0	0	0	0	0	0	0	0	0	0	0	0	0	0	0	0	0	0	0	0	0	0	0	0	0	0	0	0	0	0	0	0	0	0	0	0
ASV_55	0	0	0	0	0	0	0	0	0	0	0	0	0	0	0	0	0	0	0	0	0	0	0	0	0	0	0	0	0	0	0	0	0	0	0	0	0	0	0	0	0	0	0	0	0	0	0	0	0
ASV_56	0	0	0	0	0	0	0	0	0	0	0	0	0	0	0	0	0	0	0	0	0	0	0	0	0	0	0	0	2	0	0	0	0	0	0	0	0	0	0	0	0	0	0	0	0	0	0	0	0
ASV_57	0	0	0	0	0	0	0	0	0	0	0	0	0	0	0	0	0	0	0	0	0	0	0	0	0	0	0	0	0	0	0	0	0	0	160	0	0	0	0	0	0	0	0	0	0	0	0	0	0
ASV_58	0	0	0	0	0	0	0	0	0	4	0	0	0	0	0	0	0	6	0	0	0	0	0	0	5	0	0	0	0	0	0	0	0	0	0	0	2	0	0	0	0	2	0	0	0	0	4	0	0
ASV_59	0	0	0	0	0	0	0	0	0	0	0	0	0	0	0	0	0	0	0	0	0	0	0	0	0	0	0	0	156	0	0	0	0	0	0	0	0	0	0	0	0	0	0	0	0	0	0	0	0
ASV_60	0	0	0	0	0	0	0	0	0	0	0	0	0	0	0	0	0	0	0	0	0	0	0	0	0	0	0	0	0	0	0	0	0	0	0	0	0	0	0	0	0	0	0	0	0	0	0	0	0
ASV_61	0	0	0	0	0	0	0	0	0	0	0	0	0	0	0	0	0	0	0	0	0	0	0	0	0	0	0	0	0	0	0	0	0	0	91	0	0	0	0	0	0	0	0	0	0	0	0	0	0
ASV_62	0	0	0	0	0	0	0	0	0	0	0	0	0	0	0	1	0	0	0	0	0	0	0	0	0	0	0	0	0	0	0	0	0	0	0	0	0	0	0	0	0	0	0	0	0	0	0	0	0
ASV_63	0	0	0	0	0	0	0	0	0	0	0	0	0	0	0	0	0	0	0	0	0	0	0	0	0	0	0	0	0	0	0	0	0	0	0	0	0	0	0	0	0	0	0	0	0	0	0	0	0
ASV_64	0	0	0	0	0	0	0	0	0	0	0	0	0	0	0	0	0	0	0	0	0	0	0	0	0	0	0	0	0	0	0	0	0	0	0	0	0	0	0	0	0	0	0	0	0	0	0	0	0
ASV_65	0	0	0	0	0	0	0	0	0	0	0	0	0	0	0	0	0	0	0	0	0	0	0	0	0	0	0	0	0	0	0	0	0	0	0	0	0	0	0	0	0	0	0	0	0	0	0	0	0
ASV_66	0	0	0	0	0	0	0	0	0	0	0	0	0	0	0	0	0	0	0	0	0	0	0	0	0	0	0	0	0	0	0	0	0	0	0	0	0	0	0	0	0	0	0	0	0	0	0	0	0
ASV_67	0	0	0	0	0	0	0	0	0	0	0	0	0	0	0	0	0	0	0	0	0	0	0	0	0	0	0	0	0	0	0	0	0	0	0	0	0	0	0	0	0	0	0	0	0	0	0	0	0
ASV_68	0	0	0	0	0	0	0	0	0	0	0	0	0	0	0	0	0	0	0	0	0	0	0	0	0	0	0	0	0	0	0	0	0	0	0	0	0	0	0	0	0	0	0	0	0	0	0	0	0
ASV_69	0	0	0	0	6	0	0	0	0	0	0	0	0	0	0	0	0	0	0	0	0	0	0	0	0	0	0	0	0	0	0	0	0	0	0	0	0	0	0	0	0	0	0	0	0	0	0	0	0
ASV_70	0	0	0	0	0	0	0	0	0	0	0	0	0	0	0	0	0	0	0	0	0	0	0	0	0	0	0	0	0	0	0	0	0	0	0	0	0	0	0	0	0	0	0	0	0	0	0	0	0
ASV_71	0	0	0	0	0	0	0	0	0	0	0	0	0	0	0	0	0	0	0	0	0	0	0	0	0	0	0	0	0	0	0	0	0	0	0	0	0	0	0	0	0	0	0	0	0	0	0	0	0
ASV_72	0	0	0	0	0	0	0	0	0	17	0	0	0	0	0	0	0	0	0	0	0	0	0	0	0	0	0	0	0	0	0	0	0	0	0	0	0	0	0	0	0	0	0	0	0	0	0	0	0
ASV_73	0	0	0	0	0	0	0	0	0	0	0	0	0	0	0	0	0	0	0	0	0	0	0	0	0	0	0	0	0	0	0	0	0	0	0	0	0	0	0	0	0	0	0	0	0	0	0	0	0
ASV_74	0	0	0	0	0	0	0	0	0	0	0	0	0	0	0	0	0	0	0	0	0	0	0	0	0	0	0	0	0	0	0	0	0	0	0	0	0	0	0	0	0	0	0	0	0	0	0	0	0
ASV_75	0	0	0	0	0	0	0	0	0	0	0	0	0	0	0	0	0	0	0	0	0	0	0	0	0	0	0	0	0	0	0	0	0	0	0	0	0	0	0	0	0	0	0	0	0	0	0	0	0
ASV_76	0	0	0	0	0	0	0	0	0	0	0	0	0	0	0	0	0	0	0	0	0	0	0	0	0	0	0	0	0	0	0	0	0	0	0	0	0	0	0	0	0	0	0	0	0	0	0	0	0
ASV_77	0	0	0	0	0	0	0	0	0	0	0	0	0	0	0	0	0	0	0	0	0	0	0	0	0	0	0	0	0	0	0	0	0	0	0	0	0	0	0	0	0	0	0	0	0	0	0	0	0
ASV_79	0	0	0	0	6	0	0	0	0	0	0	0	0	0	0	0	0	0	0	0	0	0	0	0	0	0	0	0	0	0	0	0	0	0	0	0	0	0	0	0	0	0	0	0	0	0	0	0	0
ASV_80	0	0	0	0	0	0	0	0	0	0	0	0	0	0	0	0	0	0	0	0	0	0	0	0	0	0	0	0	0	0	0	0	0	0	0	0	0	0	0	0	0	0	0	0	0	0	0	0	0
ASV_81	0	0	0	0	0	0	0	0	0	0	0	0	0	0	0	0	0	0	0	0	0	0	0	0	0	0	0	0	0	0	0	0	0	0	0	0	0	0	0	0	0	0	0	0	0	0	0	0	0
[truncated: 25 more columns]

## Sheet: S3 Host 12S Hurungwe ASVs_count
	Table S3 ASVs count table showing the number of reads remaining per ASV obtained from sequencing mammalian mitochondrial 12S rRNA amplicons of samples from Hurungwe, Zimbabwe.
#ASV_ID	H10	H11	H12	H13	H14	H15	H16	H17	H18	H19	H1	H20	H21	H22	H23	H24	H25	H27	H28	H29	H30	H31	H32	H3	H4	H5	H6	H7	H8	H9
ASV_1	13986	2922	35688	4525	6643	6842	9454	3108	3123	1975	5121	3541	3105	12751	14134	17340	4018	6868	9269	8494	7156	4134	2979	4264	4117	3660	4869	3608	63465	3315
ASV_2	2327	3028	1937	4324	6205	7246	7790	3893	3658	2406	2943	3899	3330	2927	2761	2540	3876	5839	7165	6759	6562	4300	4177	4324	4143	3918	4605	3463	843	3337
ASV_3	0	0	0	0	0	0	0	0	0	0	0	0	0	0	0	0	0	0	0	0	0	0	0	0	0	0	0	0	0	0
ASV_4	86	154	71	146	156	225	223	151	110	71	92	106	89	66	64	193	105	213	194	183	219	131	89	86	127	80	138	90	42	73
ASV_5	6	2	0	35	0	3	2261	4	1	0	0	0	0	4729	4494	0	0	0	1	0	105	0	0	0	235	0	0	0	0	59
ASV_6	0	0	0	0	0	0	0	0	0	38	0	14	10	0	0	0	0	0	0	0	0	0	0	0	0	0	0	0	0	0
ASV_7	0	0	0	0	0	6	0	0	0	0	0	0	0	0	0	0	0	0	0	0	0	0	0	0	0	0	0	0	0	0
ASV_8	0	0	0	0	0	0	0	0	0	0	0	0	0	0	0	0	0	0	0	0	0	0	0	0	0	0	0	0	0	0
ASV_9	11	11	4	6	18	18	19	5	8	7	8	13	4	12	8	1	5	7	18	7	16	11	4	16	14	9	9	3	2	6
ASV_10	99	201	60	293	360	412	580	205	261	153	185	227	176	137	115	157	182	410	402	417	423	249	151	223	245	213	273	226	52	160
ASV_11	214	126	257	247	361	358	482	193	169	91	180	170	145	216	206	173	237	391	451	411	355	229	196	227	232	193	242	192	376	203
ASV_12	77	150	47	262	333	395	438	174	213	142	183	191	137	202	207	100	262	268	431	364	371	248	189	211	250	224	273	184	49	154
ASV_13	0	0	0	0	0	2	0	0	0	0	0	0	0	0	0	0	0	0	0	0	0	0	0	0	0	0	0	0	0	0
ASV_14	127	33	259	158	233	268	380	69	128	57	132	146	169	173	172	199	198	241	386	355	235	158	96	150	148	163	167	184	343	114
ASV_15	24	78	56	211	297	354	322	184	197	122	179	210	137	154	126	55	177	266	319	276	278	168	123	222	192	167	215	167	49	86
ASV_16	0	0	0	0	0	0	0	0	0	0	0	0	0	0	0	0	0	0	0	0	0	0	0	0	0	0	0	0	0	0
ASV_17	0	0	0	0	0	0	0	0	0	0	0	0	0	0	0	0	0	0	0	0	0	0	0	0	0	0	0	0	0	0
ASV_18	212	39	407	88	109	101	181	40	64	20	103	69	44	123	120	156	85	124	164	143	94	56	56	76	82	70	95	60	781	24
ASV_19	0	0	0	0	0	0	2	0	0	0	0	0	0	4	5	0	0	0	0	0	0	0	0	0	0	0	0	0	0	0
ASV_20	25	58	18	82	150	119	212	69	90	61	55	101	45	47	36	38	84	151	199	187	111	105	99	94	108	81	120	84	11	77
ASV_21	94	21	282	71	81	110	172	82	51	34	55	43	32	137	149	75	60	103	141	144	112	57	78	68	55	57	59	60	350	74
ASV_22	66	71	125	97	125	92	165	89	51	33	87	67	80	56	66	79	76	158	133	151	171	99	39	99	67	61	129	61	201	20
ASV_23	0	0	0	1	0	0	10	0	0	0	0	0	0	23	16	0	0	0	0	0	1	0	0	0	0	0	0	0	0	0
ASV_24	27	45	45	86	112	121	147	51	65	64	45	74	62	55	42	26	46	108	127	95	61	49	61	74	88	58	64	59	16	28
ASV_25	0	0	0	0	1	8	9	1	0	0	0	1	0	0	3	0	1	0	3	0	2	0	0	0	0	0	5	0	0	2
ASV_26	32	43	20	80	109	105	133	64	61	39	68	73	32	25	29	13	78	74	90	97	99	75	39	70	56	77	106	63	9	57
ASV_27	33	18	34	47	49	53	52	47	46	21	32	33	60	52	43	57	26	64	89	73	52	41	28	52	49	42	49	31	5	38
ASV_28	55	10	26	77	52	92	174	43	36	42	42	63	63	25	27	36	46	140	123	104	103	49	123	71	72	50	91	63	34	26
ASV_29	5	57	18	3	6	18	43	0	6	0	19	7	18	56	40	24	20	30	39	26	15	13	76	4	21	18	15	11	17	22
ASV_30	0	0	0	0	0	0	0	0	0	0	0	0	0	0	0	0	0	0	0	0	0	0	0	0	0	0	0	0	0	0
ASV_31	73	39	103	41	84	53	76	6	45	21	36	54	24	21	23	55	28	63	108	78	67	26	46	42	50	44	50	53	97	8
ASV_32	75	14	135	40	48	26	56	29	17	12	57	27	4	48	37	51	39	46	66	97	40	22	9	30	32	29	41	16	291	29
ASV_33	7	0	0	1	0	1	3	1	1	0	2	1	1	2	1	0	0	2	1	1	1	0	0	2	0	0	1	0	0	1
ASV_34	0	0	0	0	0	0	0	0	0	0	0	0	0	0	0	0	0	0	0	0	0	0	0	0	0	0	0	0	0	0
ASV_35	0	0	0	0	0	0	0	0	0	0	0	0	0	0	0	0	0	0	0	0	0	0	0	0	0	0	0	0	0	0
ASV_36	99	7	129	22	43	26	39	11	7	6	20	8	24	76	63	72	11	27	23	33	23	22	5	20	14	8	13	8	236	51
ASV_37	28	27	5	30	52	44	89	65	31	23	28	39	28	28	19	3	26	54	55	67	55	29	44	34	41	31	25	25	5	11
ASV_38	64	17	124	15	25	25	22	9	15	8	12	11	34	63	54	79	14	24	38	34	19	10	20	15	16	21	14	8	232	9
ASV_39	32	11	136	19	23	19	44	17	5	8	12	17	10	48	68	70	19	20	27	35	17	11	5	6	15	20	19	5	235	19
ASV_40	36	22	118	13	24	22	27	8	7	7	11	8	23	62	54	63	18	29	51	13	25	10	1	17	18	16	14	9	206	8
ASV_41	10	24	4	32	38	35	48	22	20	16	19	13	44	26	21	22	19	32	32	42	36	10	12	25	10	17	14	12	3	23
ASV_42	0	738	0	0	0	0	0	0	1	0	0	0	0	0	0	0	0	0	0	0	0	0	0	0	0	0	0	0	0	0
ASV_43	6	9	13	7	13	27	19	10	15	9	8	11	18	6	4	8	10	18	24	19	14	8	9	12	11	15	21	12	2	4
ASV_44	0	0	0	0	0	0	0	0	0	0	0	0	0	0	0	0	0	0	0	0	0	0	0	0	0	0	0	0	0	0
ASV_45	0	0	0	0	0	0	0	0	0	0	0	0	0	0	0	0	0	0	0	0	0	0	0	0	0	0	0	0	0	0
ASV_46	0	0	0	0	0	0	0	0	0	1	0	0	0	0	0	0	0	0	0	0	0	0	0	0	0	0	0	0	0	0
ASV_47	0	0	0	0	0	0	0	0	0	0	0	0	0	0	0	0	0	0	0	0	0	0	0	0	0	0	0	0	0	0
ASV_48	0	0	0	0	0	0	0	0	0	0	0	0	0	0	0	0	0	0	0	0	0	0	0	0	0	0	0	0	0	0
ASV_49	8	11	4	7	21	28	29	0	13	8	1	9	21	1	1	7	17	33	10	17	23	23	9	5	3	10	17	11	3	28
ASV_50	14	33	23	4	18	17	43	0	7	0	11	8	0	0	0	43	12	10	0	11	11	3	0	0	0	7	7	2	3	0
ASV_51	0	0	0	0	0	0	0	0	0	0	0	0	0	0	0	0	0	0	0	0	0	0	2	0	0	0	0	0	0	0
ASV_52	1	1	0	18	6	16	20	15	27	4	5	3	14	0	0	7	6	18	26	13	9	9	25	7	9	5	15	6	2	0
ASV_53	0	0	0	0	0	0	0	0	0	0	0	0	0	0	0	0	0	0	0	0	0	0	0	0	0	0	0	0	0	0
ASV_54	0	0	0	0	0	0	0	0	0	0	0	0	0	0	0	0	0	0	0	0	0	0	0	0	0	0	0	0	0	0
ASV_55	0	0	0	0	0	0	0	0	0	0	0	0	0	0	0	0	0	0	223	0	0	0	0	0	0	0	0	0	0	0
ASV_56	0	0	0	0	0	0	0	0	0	0	0	0	0	0	0	0	0	0	0	0	0	0	0	0	0	0	0	0	0	0
ASV_57	0	0	0	0	0	2	0	0	0	0	0	0	0	0	0	0	0	0	0	0	0	0	0	0	0	0	0	0	0	0
ASV_58	0	0	0	0	0	0	0	0	0	0	0	0	0	0	0	0	0	0	0	0	0	0	0	0	0	0	0	0	0	0
ASV_59	0	0	0	0	0	0	0	0	0	0	0	0	0	0	0	0	0	0	0	0	0	0	0	0	0	0	0	0	0	0
ASV_60	23	0	0	0	0	5	0	0	0	0	0	0	0	0	0	1	0	5	10	0	0	6	0	6	8	0	0	6	6	25
ASV_61	0	0	0	0	0	0	0	0	0	0	0	0	0	0	0	0	0	0	0	0	0	0	0	0	0	0	0	0	0	0
ASV_62	0	6	0	0	0	0	0	0	0	0	0	0	0	38	39	0	0	0	0	0	0	0	0	0	0	0	0	1	0	0
ASV_63	7	25	2	8	0	8	9	0	0	0	0	0	0	0	0	0	6	0	0	0	0	0	0	0	0	8	0	0	2	0
ASV_64	0	0	0	0	0	0	0	0	0	0	0	0	0	0	0	0	0	0	75	0	0	0	0	0	0	0	0	0	0	0
ASV_65	0	0	0	0	0	0	19	0	0	0	0	0	0	26	22	0	0	0	0	0	0	0	0	0	2	0	0	0	0	0
ASV_66	0	0	5	3	5	0	0	0	0	0	6	0	0	0	0	15	0	0	10	0	5	0	6	0	0	5	0	2	0	0
ASV_67	0	1	0	0	0	0	0	0	0	0	0	0	0	29	20	0	0	0	0	0	0	0	0	0	5	0	0	0	0	0
ASV_68	0	0	14	0	0	0	9	0	0	0	0	6	0	0	0	16	0	0	0	2	0	0	0	0	0	0	0	0	0	0
ASV_69	15	0	2	0	0	0	0	0	0	2	2	0	0	0	0	0	0	0	1	0	0	0	0	0	0	0	12	0	0	0
ASV_70	0	0	0	0	0	0	0	0	0	0	0	0	0	14	17	0	0	0	0	0	0	0	0	0	0	0	0	0	0	0
ASV_71	0	0	0	0	0	0	0	0	0	0	0	0	29	0	0	0	0	0	0	0	0	0	0	0	0	0	0	0	0	0
ASV_72	0	0	0	0	0	0	0	0	0	0	0	0	0	0	0	0	0	0	0	0	0	0	0	0	0	0	0	0	0	0
ASV_73	0	17	0	0	0	0	0	0	0	0	0	0	0	0	0	0	0	0	0	0	0	0	0	0	0	0	0	0	0	0
ASV_74	0	0	11	0	0	0	0	0	0	0	2	0	0	0	0	0	0	0	2	0	0	0	0	0	0	0	2	0	0	0
ASV_75	0	0	0	0	0	0	0	0	0	0	0	0	0	0	0	0	0	0	0	0	0	0	17	0	0	0	0	0	0	0
ASV_76	0	0	0	0	0	0	0	0	0	0	0	0	0	0	0	0	0	0	6	0	0	0	0	0	0	0	0	0	6	0
ASV_77	0	11	0	0	0	0	0	0	0	0	0	0	0	0	0	0	0	0	0	0	0	0	0	0	0	0	0	0	0	0
ASV_79	0	0	1	0	0	0	0	0	0	0	0	0	0	0	0	0	0	0	0	0	0	0	0	0	0	0	0	0	0	0
ASV_80	0	0	0	0	0	0	0	0	0	0	0	0	0	0	0	0	0	0	0	0	0	0	0	0	0	0	0	0	5	0
ASV_81	0	0	0	0	0	0	0	0	0	0	0	0	0	0	0	0	0	0	2	0	0	0	0	0	0	0	0	0	0	0

## Sheet: S4 Bacterial16S Kafue ASV_count
	Table S4: ASVs count table showing the number of reads remaining per ASV obtained from sequencing bacterial 16S rRNA amplicons of samples from Kafue, Zambia.
#ASV_ID	MK1	MK2	MK3	MK4	MK5	MK6	MK7	MK8	MK9	MK10	MK11	MK12	MK13	MK14	MK15	MK16	MK17	MK18	MK19	MK20	MK21	MK22	MK23	MK24	MK25	MK26	MK27	MK28	MK29	MK30	MK31	MK32	MK33	MK34	MK35	MK36	MK37	MK38	MK39	MK40	MK41	MK42	MK43	MK44	MK45	MK46	MK47	MK48	MK49
ASV1	20483	33849	47738	38354	35275	39916	32454	42438	12543	29601	11219	4621	96	1177	46099	35783	24774	7438	496	14013	101	2896	1199	1077	1532	404	34552	18113	18606	5030	6087	11133	20858	21122	20503	6325	32048	28169	17003	3357	35936	358	28975	34598	30753	488	21366	20078	22117
ASV2	15459	39	18	17	0	17	0	0	0	20	0	12	314	3	0	291	0	16	4	0	47	27861	5	2	0	12	38	37225	4	50650	45253	26	12	17922	0	18690	0	11	25	64741	12	66976	20	24	14	54098	0	18	9
ASV3	3659	3977	11491	8070	5444	1748	10685	8115	10351	3448	10229	7521	21	43	1108	33927	556	102	43	3828	86	20	828	62	491	265	10498	10416	10196	115	55	13937	314	5392	9933	2303	9447	20802	527	4730	7763	90	4089	11902	7089	14	12315	4903	3495
ASV4	696	224	2081	673	665	79	1244	924	2173	323	1014	804	0	0	59	2030	18	0	0	500	0	0	73	0	50	0	3417	543	413	0	0	1180	12	510	511	552	869	1623	59	380	618	0	292	1009	1379	0	1016	357	275
ASV5	227	481	1562	589	162	0	651	730	391	256	1623	273	0	0	205	3269	47	0	0	486	0	0	21	0	48	48	994	663	1029	0	0	951	39	748	1030	222	1996	411	94	532	971	0	303	738	729	0	516	639	459
ASV6	262	226	1163	1321	611	57	772	363	2321	340	291	757	0	1	130	1488	42	0	0	203	0	0	53	0	82	6	2006	504	1225	0	7	538	46	400	839	553	361	1097	62	354	420	0	669	362	245	0	439	397	267
ASV7	201	102	862	539	170	31	997	665	734	52	0	272	0	0	125	2857	53	8	0	0	0	0	0	15	0	66	528	0	936	10	0	1250	14	232	548	218	0	760	51	279	88	0	0	321	0	0	354	77	155
ASV8	231	224	708	320	181	37	767	555	711	55	568	226	1	1	103	798	30	0	2	173	0	0	2	3	0	44	916	362	596	3	1	1124	17	434	381	207	11	814	26	327	590	0	143	451	329	2	130	74	286
ASV9	186	73	518	574	177	66	445	348	1101	50	259	389	0	0	19	752	17	0	0	90	4	0	0	0	12	24	837	293	919	4	5	220	35	110	244	299	5	713	43	102	100	0	294	181	114	0	214	248	171
ASV10	0	67	407	691	254	99	365	0	43	71	38	156	0	3	31	993	46	4	0	0	0	0	33	0	0	1	1121	174	500	0	1	326	13	249	260	211	175	836	52	117	0	0	191	215	128	0	235	387	169
ASV11	98	245	255	35	0	18	120	204	107	135	743	72	0	0	79	191	0	0	0	325	0	0	0	0	91	0	114	397	0	0	0	217	0	45	67	17	646	154	0	39	35	0	0	383	45	0	1426	243	0
ASV12	0	0	0	0	0	0	0	0	0	0	0	0	0	0	0	0	0	0	0	0	0	0	0	0	0	0	0	0	0	0	0	0	0	0	0	0	0	0	0	0	0	0	0	0	0	0	0	0	0
ASV13	0	0	0	292	0	0	241	0	423	64	0	0	0	0	34	407	29	0	0	0	2	0	0	65	0	0	87	156	318	0	0	480	4	0	275	0	0	369	71	106	0	0	58	97	0	0	0	90	157
ASV14	0	63	0	433	86	57	264	330	15	0	5	354	0	0	9	598	0	1	0	105	0	0	0	2	22	0	0	0	0	0	0	318	14	152	0	125	10	0	19	158	0	6	91	89	0	0	0	300	0
ASV15	0	81	350	0	351	62	216	217	57	74	315	190	0	0	0	84	0	0	0	0	0	0	0	33	34	0	79	0	0	8	0	576	0	126	0	0	345	0	0	111	0	4	0	276	162	2	0	239	0
ASV16	0	0	0	0	358	124	0	0	0	46	0	0	0	0	0	0	0	0	0	0	0	0	0	0	0	0	0	518	0	0	0	0	0	0	0	0	730	443	0	0	377	0	358	375	181	0	0	0	0
ASV17	0	0	0	0	240	37	0	0	0	79	0	0	0	0	0	0	0	0	0	0	0	0	96	85	0	0	0	358	0	0	0	0	0	0	0	0	44	1623	0	0	189	3	82	251	171	0	0	0	0
ASV18	0	0	0	350	0	0	0	0	0	50	0	0	0	2	21	0	0	0	0	0	0	0	0	0	0	0	51	174	311	0	0	0	0	0	312	0	0	460	12	33	0	0	113	0	0	0	0	0	57
ASV19	0	0	300	0	0	53	0	0	0	70	0	0	0	0	0	0	0	0	0	0	0	0	64	0	0	0	0	228	0	0	0	0	0	0	0	0	154	0	0	132	0	0	0	169	0	0	0	0	0
ASV20	0	0	0	0	165	86	0	526	0	0	0	0	0	0	239	0	0	270	0	0	0	0	0	0	0	0	148	0	0	0	0	0	0	208	0	0	0	0	0	0	0	0	0	0	0	0	0	0	0
ASV21	0	9	0	0	144	0	0	0	10	10	1	118	0	0	16	0	0	0	0	0	0	0	0	0	0	0	0	0	0	0	0	0	0	1	0	0	3	0	0	95	177	0	116	132	144	0	0	72	105
ASV22	0	0	0	0	0	82	0	0	0	0	0	0	0	0	0	0	0	0	0	0	0	0	18	0	0	0	0	371	0	0	0	0	0	0	0	0	0	0	0	0	0	0	0	185	0	0	0	0	0
ASV23	70	0	0	0	0	0	0	0	0	0	0	0	0	0	0	0	0	0	0	0	0	0	0	0	0	0	1002	0	0	0	1	0	0	0	0	108	0	0	0	0	123	0	0	0	201	0	172	0	0
ASV24	0	0	292	0	0	0	0	0	0	0	0	0	0	0	0	0	0	0	0	0	0	0	0	0	0	0	0	0	0	0	0	0	0	0	0	0	0	0	0	105	0	0	0	0	0	0	0	0	0
ASV25	0	75	0	0	0	0	0	0	0	0	0	0	0	0	0	0	0	0	0	0	0	0	0	0	0	0	0	220	0	0	0	0	0	0	0	0	385	0	0	0	0	0	0	0	0	0	382	191	0
ASV26	92	0	0	0	0	0	0	0	0	0	0	0	0	0	0	0	0	0	0	0	0	0	0	0	0	0	914	0	0	0	0	0	0	0	0	109	0	0	0	0	130	0	0	0	127	0	144	0	0
ASV27	0	0	287	0	0	0	0	0	0	0	0	0	0	0	0	0	0	0	0	0	0	0	0	0	0	0	0	0	0	0	0	0	0	0	0	0	0	0	0	75	0	0	0	0	0	0	0	0	0
ASV28	0	0	0	0	132	0	0	0	0	0	0	0	0	0	0	0	9	0	0	0	0	0	0	0	0	0	0	0	0	0	0	0	0	0	0	0	479	0	0	0	100	0	83	0	165	0	737	0	0
ASV29	0	0	0	0	0	0	0	0	0	0	0	0	0	0	0	0	0	0	0	0	0	0	0	0	0	0	0	0	0	0	0	0	0	0	0	0	0	0	0	0	0	0	0	0	0	0	0	0	0
ASV30	0	0	0	0	0	0	222	0	0	0	0	0	0	0	0	0	0	0	0	0	0	0	0	0	78	0	0	0	0	0	0	0	0	0	0	0	0	0	0	77	0	0	0	0	0	0	0	0	0
ASV31	0	0	0	0	0	0	0	0	0	0	0	0	0	0	0	0	0	0	0	0	0	0	0	0	0	0	0	0	0	0	0	259	0	0	0	0	0	416	0	0	0	0	0	0	0	0	0	0	0
ASV32	0	0	0	0	0	0	0	0	0	0	0	0	0	0	0	0	0	0	0	0	0	0	0	0	0	0	0	0	0	0	0	0	0	0	0	0	0	0	0	0	0	0	0	0	0	0	0	0	0
ASV33	0	0	0	0	0	0	0	0	0	0	0	0	0	0	0	0	0	0	0	0	0	0	0	0	0	0	0	0	0	0	0	0	0	0	0	0	0	0	0	0	0	0	0	0	0	0	0	0	0
ASV34	0	0	0	0	0	0	0	43	0	0	641	0	0	0	0	43	0	0	0	0	0	0	0	0	0	0	0	0	0	0	0	0	0	0	0	0	0	0	0	0	0	0	0	0	0	0	374	0	0
ASV35	0	0	0	357	0	0	0	0	445	0	0	0	0	0	0	0	0	0	0	0	0	0	0	0	0	0	0	0	0	0	0	272	0	0	0	0	0	0	0	0	0	0	0	125	0	0	0	0	0
ASV36	0	0	286	0	0	0	0	0	0	0	0	130	0	0	0	409	0	0	0	103	0	0	0	0	0	0	0	0	0	0	0	0	0	0	0	0	0	0	0	0	0	0	0	193	0	0	0	0	0
ASV37	0	0	0	0	0	0	0	0	0	0	0	0	0	0	0	0	0	0	0	0	4	0	0	0	0	0	0	0	0	0	0	0	0	0	0	0	0	815	0	0	0	0	0	0	0	0	0	0	0
ASV38	0	0	344	0	0	0	0	0	0	0	0	105	0	0	0	446	0	0	0	0	0	0	0	0	0	0	0	0	0	0	0	0	0	0	0	0	0	0	0	0	0	0	0	106	0	0	0	0	0
ASV39	0	0	310	0	76	0	0	0	0	0	0	0	0	0	0	0	0	0	0	0	0	0	0	0	0	0	0	0	0	0	0	0	0	0	0	0	0	0	0	0	0	0	0	0	0	0	0	0	0
ASV40	0	0	281	0	0	0	0	0	0	0	0	0	0	0	0	0	0	0	0	0	0	0	0	0	0	0	0	0	0	0	0	0	0	0	0	0	0	0	0	68	0	0	0	0	0	0	0	0	0
ASV41	0	0	0	0	302	0	0	0	0	0	0	0	0	0	0	0	0	0	0	0	0	0	0	0	0	0	0	0	0	0	0	0	0	0	0	0	168	0	0	0	172	0	94	0	175	0	0	0	0
ASV42	0	0	0	0	0	0	0	211	0	0	0	0	0	0	0	0	0	0	0	0	0	0	0	0	26	0	458	201	0	0	0	0	0	0	0	0	0	0	0	0	0	0	0	0	0	0	0	0	0
ASV43	0	0	0	0	127	0	0	0	0	0	0	0	0	0	0	0	12	0	0	0	0	0	0	0	0	0	0	0	0	0	0	0	0	0	0	0	285	0	0	0	129	0	137	0	119	0	0	0	0
ASV44	0	0	0	0	0	0	0	0	0	0	0	0	0	0	0	0	0	0	0	0	0	0	0	0	0	0	0	0	0	0	0	0	0	0	0	0	306	0	0	0	0	0	0	0	0	0	0	0	0
ASV45	0	0	0	0	0	0	0	0	0	0	0	0	0	0	0	0	0	0	0	0	0	0	0	0	0	0	0	182	0	0	0	0	0	0	0	0	0	0	0	0	0	0	0	0	0	0	0	0	0
ASV46	0	0	0	0	123	0	0	0	0	0	0	0	0	0	0	0	0	0	0	0	0	0	0	0	0	0	0	0	0	0	0	0	0	0	0	0	147	0	0	0	135	0	137	0	119	0	0	0	0
ASV47	0	0	281	0	0	0	0	0	0	0	0	0	0	0	0	0	0	0	0	0	0	0	0	0	0	0	0	0	0	0	0	0	0	0	0	0	0	0	0	0	0	0	0	0	0	0	0	0	0
ASV48	0	0	0	0	0	0	0	0	0	0	0	0	0	0	0	0	0	0	0	0	0	0	0	0	0	0	0	0	0	0	0	0	0	0	0	0	0	0	0	0	0	0	0	0	0	0	0	0	0
ASV49	0	81	0	0	0	0	0	0	0	0	0	0	0	0	0	0	0	0	0	0	0	0	0	0	0	0	0	0	0	0	0	0	0	0	0	0	0	0	0	0	154	0	0	0	0	0	0	0	0
ASV50	0	0	0	0	0	0	0	0	0	0	0	0	0	0	0	0	0	0	0	0	0	0	0	0	0	0	0	0	0	0	0	0	0	258	0	0	174	0	0	0	0	0	0	0	194	0	0	0	0
ASV51	0	58	0	0	0	0	0	0	0	0	0	0	0	0	0	0	0	0	0	0	0	0	0	0	0	0	0	0	0	0	0	0	0	0	0	0	0	0	0	0	134	0	0	0	0	0	0	0	0
ASV52	0	0	0	0	0	0	0	0	0	0	0	0	0	0	0	0	0	0	0	0	0	0	0	0	0	0	0	0	0	0	0	0	0	0	0	0	0	421	0	0	0	0	0	0	0	0	0	0	0
ASV53	0	0	0	0	8	0	0	0	8	0	0	43	0	0	0	0	0	0	0	0	0	0	0	0	0	0	0	0	0	0	0	0	0	0	0	0	0	0	0	7	18	0	14	89	45	0	0	13	0
ASV54	0	0	0	0	0	0	0	0	0	0	0	0	0	0	0	0	0	0	0	0	0	0	0	0	0	0	0	0	0	0	0	0	0	0	0	0	0	0	0	0	0	0	0	0	0	0	0	0	0
ASV55	0	0	0	0	0	0	0	0	0	0	0	0	0	0	0	547	0	0	0	0	0	0	0	0	0	0	0	0	0	0	0	0	0	0	0	0	0	0	0	0	0	0	0	0	0	0	0	0	0
ASV56	0	0	0	0	0	0	270	0	0	0	0	0	0	0	0	0	0	0	0	0	0	0	0	0	0	0	0	0	0	0	0	266	0	0	0	0	0	0	0	0	0	0	0	0	0	0	0	0	0
ASV57	0	266	0	0	0	0	0	0	0	0	0	0	0	0	0	0	0	0	0	0	0	4	0	0	0	0	1	0	0	0	0	0	0	0	0	0	0	0	0	0	0	0	0	0	9	0	1	0	0
ASV58	0	0	0	0	0	0	0	0	0	0	0	0	0	0	0	0	0	0	0	0	0	0	0	0	0	0	0	0	0	0	0	0	0	0	0	0	0	0	0	0	0	0	0	0	0	0	0	0	0
ASV59	84	0	0	0	0	0	0	0	398	0	0	0	0	0	0	0	0	0	0	0	0	0	0	0	0	0	0	0	0	0	0	0	0	0	0	0	0	0	0	0	0	0	0	0	0	0	0	0	0
ASV60	0	0	0	0	0	0	0	0	0	0	0	0	0	0	0	0	0	0	0	0	0	0	0	0	0	0	0	0	0	0	0	0	0	0	0	0	0	0	0	0	0	0	0	0	0	0	0	0	0
ASV61	0	0	0	0	0	0	0	0	0	0	0	0	0	0	0	0	0	0	0	0	0	0	0	0	0	0	0	0	0	0	0	0	0	0	0	0	0	0	0	0	0	0	0	0	0	0	0	0	0
ASV62	0	0	0	0	0	0	0	0	0	0	0	0	0	0	0	433	0	0	0	0	0	0	0	0	0	0	0	0	0	0	0	0	0	0	0	0	0	0	0	0	0	0	0	0	0	0	0	0	0
ASV63	0	0	0	0	0	0	0	0	0	0	0	0	0	0	0	421	0	0	0	0	0	0	0	0	0	0	0	0	0	0	0	0	0	0	0	0	0	0	0	0	0	0	0	0	0	0	0	0	0
ASV64	0	0	0	0	0	0	0	0	0	0	0	0	0	0	0	0	0	0	0	0	0	0	0	0	0	0	0	0	0	0	0	0	0	0	0	0	0	405	0	0	0	0	0	0	0	0	0	0	0
ASV65	0	0	0	0	0	0	0	0	391	0	0	0	0	0	0	0	0	0	0	0	0	0	0	0	0	0	0	0	0	0	0	0	0	0	0	0	0	0	0	0	0	0	0	0	0	0	0	0	0
ASV66	0	0	0	0	0	0	0	0	0	0	0	0	0	0	0	0	0	0	0	0	0	0	0	0	0	0	0	0	0	0	0	231	0	0	0	0	0	0	0	0	0	0	0	0	0	0	0	0	0
ASV67	0	0	0	0	0	0	0	0	0	0	0	0	0	0	0	0	0	0	0	0	0	0	0	0	0	0	0	0	0	0	0	0	0	0	0	0	0	0	0	0	0	0	0	0	0	0	0	0	0
ASV68	0	42	0	0	0	0	0	0	0	0	181	0	0	0	0	0	0	0	0	165	0	0	0	0	0	0	0	0	0	0	0	0	0	0	0	0	0	0	0	0	0	0	0	0	0	0	0	0	0
ASV69	0	0	0	0	0	0	0	0	0	0	0	0	0	0	0	0	0	0	0	0	0	0	0	0	0	0	0	0	0	0	0	0	0	0	0	0	0	0	0	0	0	0	0	0	0	0	0	0	0
ASV70	0	0	0	378	0	0	0	0	0	0	0	0	0	0	0	0	0	0	0	0	0	0	0	0	0	0	0	0	0	0	0	0	0	0	0	0	0	0	0	0	0	0	0	0	0	0	0	0	0
ASV71	0	0	0	0	0	0	0	0	0	0	0	0	0	0	0	0	0	0	0	0	0	0	0	0	0	0	0	0	0	0	0	0	0	0	0	0	0	373	0	0	0	0	0	0	0	0	0	0	0
ASV72	0	0	0	0	0	0	0	0	0	0	372	0	0	0	0	0	0	0	0	0	0	0	0	0	0	0	0	0	0	0	0	0	0	0	0	0	0	0	0	0	0	0	0	0	0	0	0	0	0
ASV73	0	0	0	0	0	0	0	0	0	0	0	0	0	0	0	0	0	0	0	0	0	0	0	0	0	0	0	0	0	0	0	0	0	0	0	0	346	0	0	0	0	0	0	0	0	0	0	0	0
ASV74	0	0	0	344	0	0	0	0	0	0	0	0	0	0	0	0	0	0	0	0	0	0	0	0	0	0	0	0	0	0	0	0	0	0	0	0	0	0	0	0	0	0	0	0	0	0	0	0	0
ASV75	0	0	0	0	0	0	0	0	0	0	339	0	0	0	0	0	0	0	0	0	0	0	0	0	0	0	0	0	0	0	0	0	0	0	0	0	0	0	0	0	0	0	0	0	0	0	0	0	0
ASV76	0	0	0	0	0	0	0	0	0	0	0	0	0	0	0	0	0	0	0	0	0	0	0	0	0	0	0	0	0	0	0	0	0	0	0	0	124	0	0	0	0	0	0	0	0	0	0	0	0
ASV77	0	0	0	336	0	0	0	0	0	0	0	0	0	0	0	0	0	0	0	0	0	0	0	0	0	0	0	0	0	0	0	0	0	0	0	0	0	0	0	0	0	0	0	0	0	0	0	0	0
ASV78	69	0	0	0	0	0	0	0	0	0	0	0	0	0	0	0	0	0	0	201	0	0	0	0	0	0	0	0	0	0	0	0	0	0	0	0	0	0	0	0	0	0	0	55	0	0	0	0	0
ASV79	0	0	0	0	0	0	0	0	0	0	0	0	0	0	0	0	0	0	0	0	0	0	0	0	0	0	0	0	320	0	0	0	0	0	0	0	0	0	0	0	0	0	0	0	0	0	0	0	0
ASV80	0	0	0	0	0	0	0	0	0	0	319	0	0	0	0	0	0	0	0	0	0	0	0	0	0	0	0	0	0	0	0	0	0	0	0	0	0	0	0	0	0	0	0	0	0	0	0	0	0
ASV81	0	0	0	0	0	0	0	0	0	0	0	0	0	0	0	0	0	0	0	0	0	0	0	0	0	0	0	319	0	0	0	0	0	0	0	0	0	0	0	0	0	0	0	0	0	0	0	0	0
ASV82	0	0	0	0	0	0	0	0	0	0	0	0	0	0	0	0	0	0	0	0	0	0	0	0	0	0	0	0	0	0	0	0	0	0	0	0	318	0	0	0	0	0	0	0	0	0	0	0	0
ASV83	0	0	0	0	0	0	0	0	0	0	317	0	0	0	0	0	0	0	0	0	0	0	0	0	0	0	0	0	0	0	0	0	0	0	0	0	0	0	0	0	0	0	0	0	0	0	0	0	0
ASV84	0	0	0	0	0	0	0	0	0	0	0	0	0	0	0	0	0	0	0	0	0	0	0	0	0	0	0	0	317	0	0	0	0	0	0	0	0	0	0	0	0	0	0	0	0	0	0	0	0
ASV85	0	0	0	316	0	0	0	0	0	0	0	0	0	0	0	0	0	0	0	0	0	0	0	0	0	0	0	0	0	0	0	0	0	0	0	0	0	0	0	0	0	0	0	0	0	0	0	0	0
ASV86	0	0	0	0	0	0	0	0	0	0	305	0	0	0	0	0	0	0	0	0	0	0	0	0	0	0	0	0	0	0	0	0	0	0	0	0	0	0	0	0	0	0	0	0	0	0	0	0	0
ASV87	0	0	0	0	0	0	0	0	0	0	302	0	0	0	0	0	0	0	0	0	0	0	0	0	0	0	0	0	0	0	0	0	0	0	0	0	0	0	0	0	0	0	0	0	0	0	0	0	0
ASV88	0	0	0	0	0	0	0	0	0	0	291	0	0	0	0	0	0	0	0	0	0	0	0	0	0	0	0	0	0	0	0	0	0	0	0	0	0	0	0	0	0	0	0	0	0	0	0	0	0
ASV89	0	0	0	0	0	0	0	0	0	0	0	0	0	0	0	0	0	0	0	0	0	0	0	0	0	0	0	0	0	0	0	288	0	0	0	0	0	0	0	0	0	0	0	0	0	0	0	0	0
ASV90	0	0	0	0	0	0	0	0	0	0	0	0	0	0	0	0	0	0	0	0	0	0	0	0	0	0	0	0	0	0	0	0	0	0	0	0	0	0	0	0	0	0	0	0	0	0	0	0	0
ASV91	0	0	0	0	0	0	0	275	0	0	0	0	0	0	0	0	0	0	0	0	0	0	0	0	0	0	0	0	0	0	0	0	0	0	0	0	0	0	0	0	0	0	0	0	0	0	0	0	0
ASV92	0	0	0	0	0	0	0	0	0	0	0	0	0	0	0	0	0	0	0	0	0	0	0	0	0	0	0	0	0	0	0	0	0	0	270	0	0	0	0	0	0	0	0	0	0	0	0	0	0
ASV93	0	0	0	0	0	0	0	0	0	0	0	0	0	0	0	0	0	0	0	0	0	0	0	0	0	0	0	0	0	0	0	0	0	0	0	0	0	0	0	0	0	0	0	0	0	0	0	0	0
ASV94	0	0	0	0	0	0	0	0	0	0	0	0	0	0	0	0	0	0	0	0	0	0	0	0	0	0	0	0	0	0	0	0	0	0	0	0	0	0	0	0	0	0	0	0	0	0	0	0	0
ASV95	0	0	0	0	0	0	0	0	0	0	0	0	0	0	0	0	0	0	0	0	0	0	0	0	0	0	0	0	0	0	0	0	0	0	0	0	0	0	0	0	0	0	0	0	0	0	0	0	0
ASV96	0	0	0	0	0	0	0	0	0	0	0	0	0	0	0	0	0	0	0	0	0	0	0	0	0	0	0	0	0	0	0	0	0	0	0	0	0	0	0	0	0	0	0	0	0	0	0	0	0
ASV97	0	0	0	0	0	0	0	0	0	0	247	0	0	0	0	0	0	0	0	0	0	0	0	0	0	0	0	0	0	0	0	0	0	0	0	0	0	0	0	0	0	0	0	0	0	0	0	0	0
ASV98	0	0	0	0	0	0	0	0	0	0	0	0	0	0	0	0	0	0	0	0	0	0	0	0	0	107	0	0	0	0	0	0	0	139	0	0	0	0	0	0	0	0	0	0	0	0	0	0	0
ASV99	0	0	0	0	0	0	0	0	0	0	0	0	0	0	0	0	0	0	0	0	0	0	0	0	0	0	0	0	246	0	0	0	0	0	0	0	0	0	0	0	0	0	0	0	0	0	0	0	0
ASV100	0	0	0	0	0	0	0	0	0	0	0	0	0	0	0	0	0	0	0	0	0	0	0	0	0	0	0	0	0	0	0	0	0	0	0	0	0	0	0	0	0	0	0	241	0	0	0	0	0
ASV101	0	0	0	0	0	0	0	0	0	0	0	0	0	0	0	0	0	0	0	0	0	0	0	0	0	0	0	0	0	0	0	240	0	0	0	0	0	0	0	0	0	0	0	0	0	0	0	0	0
ASV102	0	0	0	0	0	0	0	0	0	0	0	0	0	0	0	0	0	0	0	0	0	0	0	0	0	0	0	0	0	0	0	239	0	0	0	0	0	0	0	0	0	0	0	0	0	0	0	0	0
ASV103	0	0	0	0	0	0	0	0	0	0	0	0	0	0	0	0	0	0	0	0	0	0	0	0	0	0	0	0	0	0	0	0	0	0	0	237	0	0	0	0	0	0	0	0	0	0	0	0	0
ASV104	0	0	0	0	0	0	0	233	0	0	0	0	0	0	0	0	0	0	0	0	0	0	0	0	0	0	0	0	0	0	0	0	0	0	0	0	0	0	0	0	0	0	0	0	0	0	0	0	0
ASV105	0	0	0	0	0	0	0	0	0	0	0	0	0	0	0	0	26	0	0	0	0	0	0	0	0	0	0	0	0	0	0	0	0	0	0	0	0	0	0	0	0	0	0	0	0	0	0	0	52
ASV106	0	0	0	0	0	0	0	0	0	0	0	0	0	0	0	0	0	0	0	0	0	0	0	0	0	0	0	0	0	0	0	0	0	0	0	0	0	0	0	0	0	0	0	0	0	0	0	0	0
ASV107	0	0	0	0	0	0	0	0	0	0	0	0	0	0	0	0	0	0	0	0	0	0	0	0	0	0	0	0	225	0	0	0	0	0	0	0	0	0	0	0	0	0	0	0	0	0	0	0	0
ASV108	0	0	0	0	0	0	0	224	0	0	0	0	0	0	0	0	0	0	0	0	0	0	0	0	0	0	0	0	0	0	0	0	0	0	0	0	0	0	0	0	0	0	0	0	0	0	0	0	0
ASV109	0	0	0	0	0	0	221	0	0	0	0	0	0	0	0	0	0	0	0	0	0	0	0	0	0	0	0	0	0	0	0	0	0	0	0	0	0	0	0	0	0	0	0	0	0	0	0	0	0
ASV110	0	0	0	0	0	0	0	0	0	0	0	0	0	0	0	0	0	0	0	0	0	0	0	0	0	0	0	0	0	0	0	0	0	0	0	0	0	0	0	0	0	0	0	0	0	0	0	218	0
ASV111	0	0	0	0	0	0	0	0	0	0	0	0	0	0	0	0	0	0	0	0	0	0	0	0	0	0	0	0	0	0	0	0	0	0	0	0	0	0	0	0	0	0	0	0	0	0	0	0	0
ASV112	0	0	0	0	0	0	216	0	0	0	0	0	0	0	0	0	0	0	0	0	0	0	0	0	0	0	0	0	0	0	0	0	0	0	0	0	0	0	0	0	0	0	0	0	0	0	0	0	0
ASV113	0	0	0	0	0	0	0	0	0	0	0	0	0	0	0	0	0	0	0	0	0	0	0	0	0	0	0	0	0	0	0	0	0	0	0	0	0	0	0	0	0	0	0	0	0	0	0	0	0
ASV114	0	0	0	0	0	0	0	0	0	0	0	0	0	0	0	0	0	0	0	212	0	0	0	0	0	0	0	0	0	0	0	0	0	0	0	0	0	0	0	0	0	0	0	0	0	0	0	0	0
ASV115	0	0	0	0	0	0	0	0	0	0	0	0	0	0	0	0	0	0	0	0	0	0	0	0	0	0	0	0	0	0	0	0	0	0	0	0	0	0	0	0	0	0	0	209	0	0	0	0	0
ASV116	0	0	0	0	0	0	0	0	0	0	0	0	0	0	0	0	0	0	0	0	0	0	0	0	0	0	0	0	0	0	0	0	0	0	0	0	0	0	0	0	0	0	0	0	0	0	0	0	0
ASV117	0	0	0	0	0	0	0	0	0	0	0	0	0	0	0	0	0	0	0	0	0	0	0	0	0	0	0	0	0	0	0	0	0	0	0	0	0	0	0	0	0	0	0	0	0	0	0	0	0
ASV118	0	0	0	0	0	0	0	202	0	0	0	0	0	0	0	0	0	0	0	0	0	0	0	0	0	0	0	0	0	0	0	0	0	0	0	0	0	0	0	0	0	0	0	0	0	0	0	0	0
ASV119	0	0	0	0	0	0	0	0	0	0	0	0	0	0	0	0	0	0	0	0	0	0	0	0	0	0	0	0	0	0	0	0	0	0	0	0	0	0	0	0	0	0	0	0	0	0	0	0	0
ASV120	0	0	0	0	0	0	0	0	0	0	0	0	0	0	0	0	0	0	0	0	0	0	0	0	0	0	0	189	0	0	0	0	0	0	0	0	0	0	0	0	0	0	0	0	0	0	0	0	0
ASV121	0	0	0	0	0	0	0	0	0	0	0	0	0	0	0	0	0	0	0	0	0	0	0	0	0	0	0	0	0	0	0	0	0	0	0	0	0	0	0	0	0	0	0	0	0	0	0	0	0
ASV122	0	0	0	0	0	0	0	0	0	0	0	0	0	0	0	0	0	0	0	0	0	0	0	0	0	0	0	0	0	0	0	0	0	0	0	0	0	0	0	0	0	0	0	0	0	0	187	0	0
ASV123	0	0	0	0	0	0	0	0	0	0	0	0	0	0	0	0	0	0	0	0	0	0	0	0	0	0	0	0	0	0	0	0	0	0	0	0	0	0	0	0	0	0	0	0	0	0	0	0	0
ASV124	0	0	0	0	0	0	0	0	0	0	0	0	0	0	0	0	0	0	0	0	0	0	0	0	0	0	0	4	0	0	0	0	0	5	0	0	0	0	0	26	0	28	0	0	0	16	0	0	0
ASV125	0	0	0	0	0	0	0	0	0	0	0	0	0	0	0	0	0	0	0	0	0	0	0	0	0	0	0	179	0	0	0	0	0	0	0	0	0	0	0	0	0	0	0	0	0	0	0	0	0
ASV126	0	0	0	0	0	0	0	0	0	0	0	0	0	0	0	0	0	0	0	0	0	0	0	0	0	0	0	0	0	0	0	0	0	0	0	0	0	0	0	0	0	0	0	0	0	0	0	0	0
ASV127	0	0	0	0	0	0	0	0	0	0	0	0	0	0	0	0	0	0	0	0	0	0	0	0	0	0	0	0	0	0	0	0	0	0	0	0	0	0	0	0	0	0	0	0	0	0	0	0	0
ASV128	0	0	0	0	0	0	0	0	0	0	0	0	0	0	0	0	0	0	0	0	0	0	0	0	0	0	0	0	0	8	0	0	0	0	0	0	1	0	0	0	0	0	0	0	0	0	0	0	0
ASV129	0	0	0	0	0	0	0	0	0	0	0	0	0	0	0	0	0	0	0	0	0	0	0	0	0	0	0	0	0	0	0	0	0	0	0	0	0	0	0	0	0	0	0	0	0	0	0	0	0
ASV130	0	0	0	0	0	0	0	0	0	0	0	0	0	0	0	0	0	0	0	0	0	0	0	0	0	0	0	0	0	0	0	0	0	0	0	0	0	0	0	0	165	0	0	0	0	0	0	0	0
ASV131	0	0	0	0	0	0	0	0	0	0	0	0	0	0	0	0	0	0	0	0	0	0	0	0	0	0	0	0	0	0	0	0	0	0	0	0	0	0	0	0	0	0	0	0	0	0	0	0	0
ASV132	0	0	0	0	0	0	0	0	0	0	0	0	0	0	0	0	0	0	0	0	0	0	0	0	0	0	0	163	0	0	0	0	0	0	0	0	0	0	0	0	0	0	0	0	0	0	0	0	0
ASV133	0	0	0	0	0	0	0	0	0	0	0	0	0	0	0	0	0	0	0	0	0	0	0	0	0	0	0	0	0	0	0	0	0	0	0	0	0	0	0	0	0	0	0	0	0	0	0	0	0
ASV134	0	0	0	0	0	0	0	0	0	0	0	0	0	0	0	0	0	0	0	158	0	0	0	0	0	0	0	0	0	0	0	0	0	0	0	0	0	0	0	0	0	0	0	0	0	0	0	0	0
ASV135	0	158	0	0	0	0	0	0	0	0	0	0	0	0	0	0	0	0	0	0	0	0	0	0	0	0	0	0	0	0	0	0	0	0	0	0	0	0	0	0	0	0	0	0	0	0	0	0	0
ASV136	0	0	0	0	0	0	0	0	0	156	0	0	0	0	0	0	0	0	0	0	0	0	0	0	0	0	0	0	0	0	0	0	0	0	0	0	0	0	0	0	0	0	0	0	0	0	0	0	0
ASV137	0	0	0	0	0	0	0	0	0	0	0	0	0	0	0	0	0	0	0	0	0	0	0	0	0	0	0	0	0	0	0	0	0	0	149	0	0	0	0	0	0	0	0	0	0	0	0	0	0
ASV138	0	147	0	0	0	0	0	0	0	0	0	0	0	0	0	0	0	0	0	0	0	0	0	0	0	0	0	0	0	0	0	0	0	0	0	0	0	0	0	0	0	0	0	0	0	0	0	0	0
ASV139	0	0	0	0	0	0	0	0	0	0	0	0	0	0	0	0	0	0	0	0	0	0	0	0	0	0	0	0	0	0	0	0	0	0	0	0	0	0	0	0	0	0	0	0	0	0	0	0	0
ASV140	0	0	0	0	0	0	0	0	0	0	0	145	0	0	0	0	0	0	0	0	0	0	0	0	0	0	0	0	0	0	0	0	0	0	0	0	0	0	0	0	0	0	0	0	0	0	0	0	0
ASV141	0	0	0	0	0	0	0	0	0	0	0	0	0	0	0	0	0	0	0	0	0	0	0	0	0	0	0	0	0	0	0	0	0	0	0	0	0	0	0	0	0	0	0	0	0	0	0	0	0
ASV142	0	0	0	0	0	0	0	142	0	0	0	0	0	0	0	0	0	0	0	0	0	0	0	0	0	0	0	0	0	0	0	0	0	0	0	0	0	0	0	0	0	0	0	0	0	0	0	0	0
ASV143	0	0	0	0	0	0	0	0	0	0	0	0	0	0	0	0	0	0	0	0	0	0	0	0	0	0	0	0	0	0	0	0	0	0	0	0	0	0	0	0	0	0	0	0	0	0	0	0	0
ASV144	0	22	0	0	0	0	0	0	0	0	0	0	0	0	0	0	0	0	0	0	32	0	0	0	0	0	0	0	0	0	0	0	0	0	0	0	0	0	0	0	0	0	0	0	0	0	0	0	0
ASV145	0	0	0	0	0	0	0	0	0	0	0	0	0	0	0	0	0	0	0	0	0	0	0	0	0	0	0	0	0	0	0	0	0	0	0	0	0	0	0	0	0	0	0	0	0	0	0	0	0
ASV146	0	0	0	0	0	0	0	0	0	0	0	0	0	0	0	0	0	0	0	0	0	0	0	0	0	0	0	0	0	0	0	0	0	0	120	0	0	0	0	0	0	0	0	0	0	0	0	0	0
ASV147	0	0	0	0	0	0	0	0	0	0	0	0	0	0	0	0	0	0	0	119	0	0	0	0	0	0	0	0	0	0	0	0	0	0	0	0	0	0	0	0	0	0	0	0	0	0	0	0	0
ASV148	0	0	0	0	0	0	0	0	0	0	0	0	0	0	0	0	0	0	0	0	0	0	0	0	0	0	0	0	0	0	0	0	0	0	0	0	0	0	0	0	0	0	0	0	0	0	0	0	0
ASV149	0	5	0	0	0	0	0	0	0	0	0	0	0	0	0	0	0	0	0	0	0	0	0	0	0	0	0	0	0	0	0	0	0	0	0	0	0	0	0	0	0	0	0	0	0	0	0	0	0
ASV150	0	0	0	0	0	0	0	0	0	0	0	0	0	0	0	0	0	0	0	0	0	0	0	0	0	0	0	0	0	0	0	0	0	0	0	0	0	0	0	0	0	0	0	0	0	0	0	0	0
ASV151	0	0	0	0	0	0	0	0	0	0	0	0	0	0	0	0	0	0	0	0	0	0	0	0	0	0	0	0	0	0	0	0	0	0	0	0	0	0	0	0	0	0	0	0	0	0	0	0	0
ASV152	0	102	0	0	0	0	0	0	0	0	0	0	0	0	0	0	0	0	0	0	0	0	0	0	0	0	0	0	0	0	0	0	0	0	0	0	0	0	0	0	0	0	0	0	0	0	0	0	0
ASV153	0	0	0	0	0	0	0	0	0	0	0	0	0	0	0	0	0	0	0	0	0	0	0	0	0	0	0	0	0	0	0	0	0	0	0	0	0	0	0	0	100	0	0	0	0	0	0	0	0
ASV154	0	0	0	0	0	0	0	0	0	0	0	0	0	0	0	0	0	0	0	0	0	0	0	0	0	0	0	0	0	0	0	0	0	0	0	0	0	0	0	0	0	0	0	0	0	0	0	0	0
ASV155	0	0	0	0	0	0	0	0	0	0	0	0	0	0	0	0	0	0	0	0	0	0	0	0	0	0	0	0	0	0	0	0	0	0	0	0	0	0	0	0	0	0	0	0	0	0	0	0	0
ASV156	0	0	0	0	0	0	0	0	0	0	0	0	0	0	0	0	0	0	0	0	0	0	0	0	0	0	0	0	0	0	0	0	0	0	0	0	0	0	0	0	0	0	0	0	0	0	0	0	0
ASV157	0	0	0	0	0	0	0	0	0	0	0	0	0	0	0	0	0	0	0	0	0	0	0	0	0	0	0	0	0	0	0	0	0	0	0	0	0	0	0	0	0	0	0	0	0	0	0	0	0
ASV158	0	0	0	0	0	0	0	0	0	0	0	0	0	0	0	0	0	0	0	0	0	0	0	0	0	0	0	0	0	0	0	0	0	0	0	0	0	0	0	0	0	0	0	0	0	0	0	0	0
ASV159	0	0	0	0	0	0	0	0	0	0	0	0	0	0	0	0	0	0	0	0	0	0	0	0	0	0	0	0	0	0	0	0	0	0	0	0	0	0	0	0	0	87	0	0	0	0	0	0	0
ASV160	0	0	0	0	0	0	0	0	0	0	0	0	0	0	0	0	0	0	0	0	0	0	0	0	0	0	0	0	0	0	0	0	0	0	0	0	0	0	0	0	0	0	0	0	0	0	0	0	0
ASV161	0	0	0	0	85	0	0	0	0	0	0	0	0	0	0	0	0	0	0	0	0	0	0	0	0	0	0	0	0	0	0	0	0	0	0	0	0	0	0	0	0	0	0	0	0	0	0	0	0
ASV162	0	0	0	0	0	0	0	0	0	0	0	0	0	0	0	0	0	0	0	0	0	0	0	0	0	0	0	0	0	0	0	0	0	0	0	0	0	0	0	0	0	0	0	0	0	0	0	0	0
ASV163	0	83	0	0	0	0	0	0	0	0	0	0	0	0	0	0	0	0	0	0	0	0	0	0	0	0	0	0	0	0	0	0	0	0	0	0	0	0	0	0	0	0	0	0	0	0	0	0	0
ASV164	0	0	0	0	0	82	0	0	0	0	0	0	0	0	0	0	0	0	0	0	0	0	0	0	0	0	0	0	0	0	0	0	0	0	0	0	0	0	0	0	0	0	0	0	0	0	0	0	0
ASV165	0	0	0	0	0	81	0	0	0	0	0	0	0	0	0	0	0	0	0	0	0	0	0	0	0	0	0	0	0	0	0	0	0	0	0	0	0	0	0	0	0	0	0	0	0	0	0	0	0
ASV166	0	0	0	0	0	0	0	0	0	0	0	0	0	0	0	0	0	0	0	0	0	0	0	0	0	0	0	0	0	0	0	0	0	0	0	0	0	0	0	0	0	0	0	0	0	0	0	0	0
ASV167	0	0	0	0	0	0	0	0	0	0	0	0	0	0	0	0	0	0	0	0	0	0	0	0	0	0	0	0	0	0	0	0	0	0	0	0	0	0	0	0	0	0	0	0	0	0	0	0	0
ASV168	0	0	0	0	0	0	0	0	0	0	0	0	0	73	0	0	0	0	0	0	0	0	0	0	0	0	0	0	0	0	0	0	0	0	0	0	0	0	0	0	0	0	0	0	0	0	0	0	0
ASV169	0	0	0	0	0	0	0	0	0	0	0	0	0	0	0	0	0	0	0	0	0	0	0	0	0	0	0	0	0	0	0	0	0	0	0	0	0	0	0	0	0	0	0	0	0	0	0	0	0
ASV170	0	0	0	0	0	0	0	0	0	0	0	0	0	0	0	0	0	0	0	0	0	0	0	0	0	0	0	0	0	0	0	0	0	0	0	0	0	0	0	0	0	0	0	0	0	0	0	0	0
ASV171	0	0	0	0	0	0	6	5	0	0	0	0	0	0	0	0	0	0	0	0	0	0	0	0	0	0	0	0	0	0	0	0	0	0	0	0	0	0	0	0	0	0	0	0	0	0	22	0	0
ASV172	0	0	0	0	0	0	0	0	0	0	0	0	0	0	0	0	0	0	0	0	0	0	0	0	0	0	0	0	0	0	0	0	0	0	0	0	0	0	0	0	0	0	0	0	0	0	0	0	0
ASV173	0	0	0	0	0	0	0	0	0	0	0	0	0	0	0	0	0	0	0	0	0	0	0	0	0	0	0	0	0	0	0	0	0	0	0	0	0	0	0	0	0	0	0	0	0	0	0	0	0
ASV174	0	0	0	0	0	0	0	0	0	0	0	0	0	0	0	0	0	0	0	0	0	0	0	0	0	0	0	0	0	0	0	0	0	0	0	0	0	0	0	0	0	0	0	0	0	0	0	0	0
ASV175	0	0	0	0	0	0	0	0	0	0	0	0	0	0	0	0	0	0	0	0	0	0	0	0	0	0	0	0	0	0	0	0	0	0	0	0	0	0	0	0	0	0	0	0	0	0	0	0	0
ASV176	0	0	0	0	0	0	0	0	0	0	0	0	0	0	0	0	0	0	0	0	0	0	0	0	0	0	0	0	0	0	0	0	0	0	0	0	0	0	0	0	0	0	0	0	0	0	0	62	0
ASV177	0	0	0	0	0	0	0	0	0	0	0	0	0	0	0	0	0	0	29	0	0	0	0	0	0	0	0	0	0	0	0	0	0	0	0	0	0	0	0	0	0	0	0	0	0	0	0	0	0
ASV178	0	0	0	0	0	0	0	0	0	0	0	0	0	0	0	0	0	0	0	0	0	0	0	0	0	0	0	0	0	0	0	0	0	0	0	0	0	0	0	0	0	0	0	0	0	0	0	0	0
ASV179	0	0	0	0	0	0	0	0	0	0	0	0	0	0	0	0	0	0	0	0	0	0	0	0	0	0	0	0	0	0	0	0	0	0	0	0	0	0	0	0	0	0	0	0	0	0	0	0	0
ASV180	0	0	0	0	0	0	0	0	0	0	0	0	0	0	0	0	0	0	0	0	0	0	0	0	0	0	0	0	0	0	0	0	0	0	0	0	0	0	0	0	0	0	0	0	0	0	0	0	0
ASV181	0	0	0	0	0	0	0	0	0	0	0	0	0	0	0	0	0	0	0	0	0	0	0	0	0	0	0	0	0	0	0	0	0	0	0	0	0	0	0	0	0	0	0	0	0	0	0	0	0
ASV182	0	0	0	0	0	0	0	0	0	0	0	0	0	0	0	0	0	0	0	0	0	0	0	0	0	0	0	0	0	0	0	0	0	0	0	0	0	0	0	0	0	0	0	0	0	0	0	0	0
ASV183	0	0	0	0	0	0	0	0	0	0	0	0	0	0	0	0	0	0	0	0	0	0	0	0	0	58	0	0	0	0	0	0	0	0	0	0	0	0	0	0	0	0	0	0	0	0	0	0	0
ASV184	0	0	0	0	0	0	0	0	0	0	0	0	0	0	0	0	0	0	0	0	0	0	0	0	0	0	0	0	0	0	0	0	0	0	0	0	0	0	0	0	0	0	0	0	0	0	0	0	0
ASV185	0	0	0	0	0	0	0	0	0	0	0	0	0	0	0	0	0	0	0	0	0	0	0	0	0	0	0	0	0	0	0	0	0	0	0	0	0	0	0	0	0	0	0	0	0	0	0	0	0
ASV186	0	0	0	0	0	0	0	0	0	0	0	0	0	0	0	0	0	0	0	0	0	0	0	0	0	56	0	0	0	0	0	0	0	0	0	0	0	0	0	0	0	0	0	0	0	0	0	0	0
ASV187	0	0	0	0	0	0	0	0	0	0	0	0	0	0	0	0	0	0	0	0	0	0	0	0	0	0	0	0	0	0	0	0	0	0	0	0	0	0	0	0	0	0	0	0	0	0	0	0	0
ASV188	0	53	0	0	0	0	0	0	0	0	0	0	0	0	0	0	0	0	0	0	0	0	0	0	0	0	0	0	0	0	0	0	0	0	0	0	0	0	0	0	0	0	0	0	0	0	0	0	0
ASV189	0	0	0	0	0	0	0	0	0	0	0	0	0	0	0	0	0	0	0	0	0	0	0	0	0	0	0	0	0	0	0	0	0	0	0	0	0	0	0	0	0	0	0	0	0	0	0	0	0
ASV190	0	0	0	0	0	0	0	0	0	0	0	0	0	0	0	0	0	0	0	0	0	0	0	0	0	0	0	0	0	0	0	0	0	0	0	0	0	0	0	0	0	0	0	0	0	0	0	0	0
ASV191	0	0	0	0	0	0	0	0	0	0	0	0	0	0	0	0	0	0	0	0	0	0	0	0	0	0	0	0	0	0	0	0	0	0	0	0	0	0	0	0	0	0	0	0	0	0	0	0	0
ASV192	0	0	0	0	0	0	0	0	0	0	0	0	0	0	0	0	0	0	0	0	0	0	0	0	0	0	0	0	0	0	0	0	0	0	0	0	0	0	0	0	0	0	0	0	0	0	0	0	0
ASV193	0	0	0	0	0	0	0	0	0	0	0	0	0	0	0	0	0	0	0	0	0	0	0	0	0	0	0	0	0	0	0	0	0	0	0	0	0	0	0	0	0	0	0	0	0	0	0	0	0
ASV194	0	0	0	0	0	0	0	0	0	0	0	0	0	0	0	0	0	0	0	0	0	0	0	0	0	48	0	0	0	0	0	0	0	0	0	0	0	0	0	0	0	0	0	0	0	0	0	0	0
ASV195	0	0	0	0	0	0	0	0	0	0	0	0	0	0	0	0	0	0	0	0	0	0	0	0	0	0	0	0	0	0	0	0	0	0	0	0	0	0	0	0	0	0	0	0	0	0	0	0	0
ASV196	0	0	0	0	0	0	0	0	0	0	0	0	0	0	0	0	0	0	46	0	0	0	0	0	0	0	0	0	0	0	0	0	0	0	0	0	0	0	0	0	0	0	0	0	0	0	0	0	0
ASV197	0	0	0	0	0	0	0	0	0	0	0	0	0	0	0	0	0	0	0	0	0	0	0	0	0	0	0	0	0	0	0	0	0	0	0	0	0	0	0	0	0	0	0	0	0	0	0	0	0
ASV198	0	0	0	0	0	0	0	0	0	0	0	0	0	0	0	0	0	0	0	0	0	0	0	0	0	0	0	0	0	0	0	0	0	0	0	0	0	0	0	0	0	0	0	0	0	0	0	0	0
ASV199	0	0	0	0	0	0	0	0	0	0	0	0	0	0	0	0	0	0	0	0	0	0	0	0	0	0	0	0	0	0	0	0	0	0	0	0	0	0	0	0	0	0	0	0	0	0	0	0	0
ASV200	0	0	0	0	0	0	0	0	0	0	0	0	0	0	0	0	0	0	0	0	0	0	0	0	0	0	0	0	0	0	0	0	0	0	0	0	0	0	0	0	0	0	0	0	0	0	0	0	0
ASV201	0	0	0	0	0	0	0	0	0	0	0	0	0	0	0	0	0	0	0	0	0	0	0	0	0	0	0	0	0	0	0	0	0	0	0	0	0	0	0	0	0	0	0	0	0	0	0	0	0
ASV202	0	0	0	0	0	0	0	0	0	0	0	0	0	0	0	0	0	0	0	0	0	0	0	0	0	0	0	0	0	0	0	0	0	0	0	0	0	0	0	0	0	0	0	0	0	0	0	0	0
ASV203	0	43	0	0	0	0	0	0	0	0	0	0	0	0	0	0	0	0	0	0	0	0	0	0	0	0	0	0	0	0	0	0	0	0	0	0	0	0	0	0	0	0	0	0	0	0	0	0	0
ASV204	0	0	0	0	0	0	0	0	0	0	0	0	0	0	0	0	0	0	0	0	0	0	0	0	0	0	0	0	0	0	0	0	0	0	0	0	0	0	0	0	0	0	0	0	0	0	0	0	0
ASV205	0	0	0	0	0	0	0	0	0	0	0	0	0	0	0	0	0	0	0	0	0	0	0	0	0	0	0	0	0	0	0	0	0	0	0	0	0	0	0	0	0	0	0	0	0	0	0	0	0
ASV206	0	0	0	0	0	0	0	0	0	0	0	0	0	0	0	0	0	0	0	0	0	0	0	0	0	0	0	0	0	0	0	0	0	0	0	0	0	0	0	0	0	0	0	0	0	0	0	0	0
ASV207	0	0	0	0	0	0	0	0	0	0	0	0	0	0	0	0	0	0	0	0	0	0	0	0	0	0	0	0	0	0	0	0	0	0	0	0	0	0	0	0	0	0	0	0	0	0	0	37	0
ASV208	0	0	0	0	0	0	0	0	0	0	0	0	0	0	0	0	0	0	0	0	0	0	0	0	0	0	0	0	0	0	0	0	0	0	0	0	0	0	0	0	0	0	0	0	0	0	0	0	0
ASV209	0	0	0	0	0	0	0	0	0	0	0	0	0	0	0	0	0	0	0	0	0	0	0	0	0	0	0	0	0	0	0	0	0	0	0	0	0	0	0	0	0	0	0	0	0	0	0	0	0
ASV210	0	0	0	0	0	0	0	0	0	0	0	0	0	0	0	0	0	0	0	0	0	0	0	0	0	0	0	0	0	0	0	0	0	0	0	0	0	0	0	0	0	0	0	0	0	0	0	0	0
ASV211	0	0	0	0	0	0	0	0	0	0	0	0	0	0	0	0	0	0	0	0	0	0	0	0	0	0	0	0	0	0	0	0	0	0	0	0	0	0	0	0	0	0	0	0	0	0	0	0	0
ASV212	0	0	0	0	0	0	0	0	0	0	0	0	0	0	0	0	0	0	0	0	0	0	0	0	0	0	0	0	0	0	0	0	0	0	0	0	0	0	0	0	0	0	0	0	0	0	0	0	0
ASV213	0	0	0	0	0	0	0	0	0	0	0	0	0	0	0	0	0	0	0	0	0	0	0	0	0	0	0	0	0	0	0	0	0	0	0	0	0	0	0	0	0	0	0	0	0	0	0	0	0
ASV214	0	31	0	0	0	0	0	0	0	0	0	0	0	0	0	0	0	0	0	0	0	0	0	0	0	0	0	0	0	0	0	0	0	0	0	0	0	0	0	0	0	0	0	0	0	0	0	0	0
ASV215	0	0	0	0	0	0	0	0	0	0	0	0	0	0	0	0	0	0	0	0	0	0	0	0	0	0	0	0	0	0	0	0	0	0	0	0	0	0	0	0	0	0	0	0	0	0	0	0	0
ASV216	0	0	0	0	0	0	0	0	0	0	0	0	0	0	0	0	0	0	0	0	0	0	0	0	0	0	0	0	0	0	0	0	0	0	0	0	0	0	0	0	0	0	0	0	0	0	0	0	0
ASV217	0	0	0	0	0	0	0	0	0	0	0	0	0	0	0	0	1	0	0	0	0	0	0	0	0	4	0	0	0	0	0	0	0	0	0	0	0	0	0	0	0	0	0	0	0	0	0	0	0
ASV218	0	0	0	0	0	0	0	0	0	0	0	0	0	0	0	0	0	0	0	0	0	0	0	0	0	0	0	0	0	0	0	0	0	0	0	0	0	0	0	0	0	0	0	0	0	0	0	0	0
ASV219	0	0	0	0	0	0	0	0	0	0	0	0	0	0	0	0	0	0	0	0	0	0	0	0	0	0	0	0	0	0	0	0	0	0	0	0	0	0	0	0	0	0	0	0	0	0	0	0	0
ASV220	0	0	0	0	0	0	0	0	0	0	0	0	0	0	0	0	0	0	0	0	0	0	0	0	0	0	0	0	0	0	0	0	0	0	0	0	0	0	0	0	0	0	13	0	0	0	0	0	0
ASV221	0	0	0	0	0	0	0	0	0	0	0	0	0	0	0	0	0	0	0	0	0	0	0	0	0	0	0	0	0	0	0	0	0	0	0	0	0	0	0	0	0	0	0	0	0	0	0	0	0
ASV222	0	0	0	0	0	0	0	0	0	0	0	0	0	0	0	0	0	0	0	0	0	0	0	0	0	0	0	0	0	0	0	0	0	0	0	0	0	0	0	0	0	0	0	0	0	0	0	0	0
ASV223	0	0	0	0	0	0	0	0	0	0	0	0	0	0	0	0	0	0	0	0	0	0	0	0	0	0	0	0	0	0	0	0	28	0	0	0	0	0	0	0	0	0	0	0	0	0	0	0	0
ASV224	0	0	0	0	0	0	0	0	0	0	0	0	0	0	0	0	0	0	0	0	0	0	0	0	0	0	0	0	0	0	0	0	0	0	0	0	0	0	0	0	0	0	0	0	0	0	0	28	0
ASV225	0	0	0	0	0	0	0	0	0	0	0	0	0	0	0	0	0	0	0	0	0	0	0	0	0	0	0	0	0	0	0	0	0	0	0	0	0	0	0	0	0	0	0	0	0	0	0	0	0
ASV226	0	0	0	0	0	0	0	0	0	0	0	0	0	0	0	0	0	0	0	0	0	0	0	0	0	0	0	0	0	0	0	0	0	0	0	0	0	0	0	0	0	0	0	0	0	0	0	0	0
ASV227	0	0	0	0	0	0	0	0	0	0	0	0	0	0	0	0	0	0	0	0	0	0	0	0	0	0	0	0	0	0	0	0	0	0	0	0	0	0	0	0	0	0	0	0	0	0	0	0	0
ASV228	0	0	0	0	24	0	0	0	0	0	0	0	0	0	0	0	0	0	0	0	0	0	0	0	0	0	0	0	0	0	0	0	0	0	0	0	0	0	0	0	0	0	0	0	0	0	0	0	0
ASV229	0	0	0	0	0	24	0	0	0	0	0	0	0	0	0	0	0	0	0	0	0	0	0	0	0	0	0	0	0	0	0	0	0	0	0	0	0	0	0	0	0	0	0	0	0	0	0	0	0
ASV230	0	0	0	0	0	0	0	0	0	0	0	0	0	0	0	0	0	0	0	0	0	0	0	0	0	0	0	0	0	0	0	0	0	0	0	0	0	0	0	0	0	0	0	0	0	0	0	0	0
ASV231	0	0	0	0	0	0	0	0	0	0	0	0	0	0	0	0	0	0	0	0	0	0	0	0	0	0	0	0	0	0	0	0	0	0	0	0	0	0	0	0	0	0	0	0	0	0	0	0	0
ASV232	0	0	0	0	0	0	0	0	0	0	0	0	0	0	0	0	0	0	0	0	0	0	0	0	0	0	0	0	0	0	3	0	0	0	0	0	0	0	0	0	0	0	0	0	0	17	0	0	0
ASV233	0	0	0	0	0	0	0	0	0	0	0	0	0	0	0	0	0	0	0	0	0	0	0	0	0	0	0	0	0	0	0	0	0	0	0	0	0	0	0	0	0	0	0	0	0	0	0	0	0
ASV234	0	0	0	0	0	0	0	0	0	0	0	0	0	0	0	0	0	0	0	0	0	0	0	0	0	0	0	0	0	0	0	0	0	0	0	0	0	0	0	0	0	0	0	0	0	0	0	0	0
ASV235	0	0	0	0	0	0	0	0	0	0	0	0	0	0	0	0	0	0	0	0	0	0	0	0	0	0	0	0	0	0	0	0	0	0	0	0	0	0	0	0	0	0	0	0	0	0	0	0	0
ASV236	0	0	0	0	0	0	0	0	0	0	0	0	0	0	0	0	0	0	0	0	0	0	0	0	0	0	0	0	0	0	0	0	0	0	0	0	0	0	0	0	0	0	0	0	0	0	0	0	0
ASV237	0	0	0	0	0	0	0	0	0	0	0	0	0	0	0	0	0	0	0	0	0	0	0	0	0	0	0	0	0	0	0	0	0	0	0	0	0	0	0	0	0	0	0	0	0	0	0	0	0
ASV238	0	0	0	0	0	0	0	0	0	0	0	0	0	0	0	0	0	0	0	0	0	0	0	0	0	0	0	0	0	0	0	0	0	0	0	0	0	0	0	0	0	0	0	0	0	0	0	0	0
ASV239	0	0	0	0	0	0	0	0	0	0	0	0	0	0	0	0	0	0	0	0	0	0	0	0	0	0	0	0	0	0	0	0	0	0	0	0	0	0	0	0	0	0	0	0	0	0	0	21	0
ASV240	0	0	0	0	0	0	0	0	0	0	0	0	0	0	0	0	0	0	0	0	0	0	0	0	0	0	0	0	0	0	0	0	0	0	0	0	0	0	0	0	0	0	0	0	0	0	0	0	0
ASV241	0	0	0	0	0	0	0	0	0	0	0	0	0	0	0	0	0	0	0	0	0	0	0	0	0	0	0	0	0	0	0	0	0	0	0	0	0	0	0	0	0	0	0	0	0	0	0	0	0
ASV242	0	0	0	0	0	0	0	0	0	0	0	0	0	0	0	0	0	0	0	0	0	0	0	0	0	0	0	0	0	0	0	0	0	0	0	0	0	0	0	0	0	0	0	0	0	0	0	0	0
ASV243	0	0	0	0	0	0	0	0	0	0	0	0	0	0	0	0	0	0	0	0	0	0	0	0	0	0	0	0	0	0	0	0	0	0	0	0	0	0	0	0	0	0	0	0	0	0	0	0	0
ASV244	0	0	0	0	0	0	0	0	0	0	0	0	0	0	0	0	0	0	0	0	0	0	0	0	0	0	0	0	0	0	0	0	0	0	0	0	0	0	0	0	0	0	0	0	0	0	0	0	0
ASV245	0	0	0	0	0	0	0	0	0	0	0	0	0	0	0	0	0	0	0	0	0	0	0	0	0	0	0	0	0	0	0	0	0	0	0	0	0	0	0	0	0	0	0	0	0	0	0	0	0
ASV246	0	0	0	0	0	0	0	0	0	0	0	0	0	0	0	0	0	0	0	0	0	0	0	0	0	0	0	0	0	0	0	0	0	0	0	0	0	0	0	0	0	0	0	0	0	0	0	0	0
ASV247	0	0	0	0	0	0	0	0	0	0	0	0	0	0	0	0	0	0	0	0	0	0	0	0	0	0	0	0	0	0	0	0	0	0	0	0	0	0	0	0	0	0	0	0	0	0	0	0	0
ASV248	0	0	0	0	0	0	0	0	0	0	0	0	0	0	0	0	0	0	0	0	0	0	0	0	0	0	0	0	0	0	0	0	0	0	0	0	0	0	0	0	0	0	0	0	0	0	0	0	0
ASV249	0	0	0	0	0	0	0	0	0	0	0	0	0	0	0	0	0	0	0	0	0	0	19	0	0	0	0	0	0	0	0	0	0	0	0	0	0	0	0	0	0	0	0	0	0	0	0	0	0
ASV250	0	0	0	0	0	0	0	0	0	0	0	0	0	0	0	0	0	0	0	0	0	0	0	0	0	0	0	0	0	0	0	0	0	0	0	0	0	0	0	0	0	0	0	0	0	0	0	19	0
ASV251	0	0	0	0	0	0	0	0	0	0	0	0	0	0	0	0	0	0	0	0	0	0	0	0	0	0	0	0	0	0	0	0	0	0	0	0	0	0	0	0	0	0	0	0	0	0	0	0	0
ASV252	0	0	0	0	0	0	0	0	0	0	0	0	0	0	0	0	0	0	0	0	0	0	0	0	0	0	0	0	0	0	0	0	0	0	0	0	0	0	0	0	0	0	18	0	0	0	0	0	0
ASV253	0	0	0	0	0	0	0	0	0	0	0	0	0	0	0	0	0	0	0	0	0	0	0	0	0	0	0	0	0	0	0	0	0	0	0	0	0	0	0	0	0	0	0	0	0	0	0	0	0
ASV254	0	0	0	0	0	0	0	0	0	0	0	0	0	0	0	0	0	0	0	0	0	0	0	0	0	0	0	0	0	0	0	0	0	0	0	0	0	0	0	0	0	0	0	0	0	0	0	0	0
ASV255	0	0	0	0	0	0	0	0	0	0	0	0	0	0	0	0	0	0	0	0	0	0	0	0	0	0	0	0	0	0	0	0	0	0	0	0	0	0	0	0	0	0	0	0	0	0	0	0	0
ASV256	0	0	0	0	0	0	0	0	0	0	0	0	0	0	0	0	0	0	0	17	0	0	0	0	0	0	0	0	0	0	0	0	0	0	0	0	0	0	0	0	0	0	0	0	0	0	0	0	0
ASV257	0	0	0	0	0	0	0	0	0	0	0	0	0	0	0	0	0	0	0	0	0	0	0	0	0	0	0	0	0	0	0	0	17	0	0	0	0	0	0	0	0	0	0	0	0	0	0	0	0
ASV258	0	0	0	0	0	0	0	0	0	0	0	0	0	0	0	0	0	0	0	0	0	0	0	0	0	0	0	0	0	0	0	0	0	0	0	0	0	0	17	0	0	0	0	0	0	0	0	0	0
ASV259	0	0	0	0	0	0	0	0	0	0	0	0	0	0	0	0	0	0	0	0	0	0	0	0	0	0	0	0	0	0	0	0	0	0	0	0	0	0	0	0	17	0	0	0	0	0	0	0	0
ASV260	0	0	0	0	0	0	0	0	0	0	0	0	0	0	0	0	0	0	0	0	0	0	0	0	0	0	0	0	0	0	0	0	0	0	0	0	0	0	0	0	0	0	0	0	0	0	0	0	0
ASV261	0	0	0	0	17	0	0	0	0	0	0	0	0	0	0	0	0	0	0	0	0	0	0	0	0	0	0	0	0	0	0	0	0	0	0	0	0	0	0	0	0	0	0	0	0	0	0	0	0
ASV262	0	0	0	0	17	0	0	0	0	0	0	0	0	0	0	0	0	0	0	0	0	0	0	0	0	0	0	0	0	0	0	0	0	0	0	0	0	0	0	0	0	0	0	0	0	0	0	0	0
ASV263	0	0	0	0	0	0	0	0	0	0	0	0	0	0	0	0	0	0	0	0	0	0	0	0	0	0	0	0	0	0	0	0	0	0	0	0	0	0	0	0	0	0	0	0	0	0	0	0	0
ASV264	0	0	0	0	0	0	0	0	0	0	0	0	0	0	0	0	0	0	0	0	0	0	0	0	0	0	0	0	0	0	0	0	0	0	0	0	0	0	0	0	0	0	0	0	0	0	0	0	0
ASV265	0	0	0	0	0	0	0	0	0	0	0	0	0	0	0	0	0	0	0	0	0	0	0	0	0	0	0	0	0	0	0	0	0	0	0	0	0	0	0	0	0	0	0	0	0	0	0	0	0
ASV266	0	0	0	0	0	0	0	0	0	0	0	0	0	0	0	0	0	0	0	0	0	0	0	0	0	0	0	0	0	0	0	0	0	0	0	0	0	0	0	0	0	0	0	0	0	0	0	0	0
ASV267	0	0	0	0	0	0	0	0	0	0	0	0	0	0	0	0	0	0	0	0	0	0	0	0	0	0	0	0	0	0	0	0	0	0	0	0	0	0	0	0	0	0	0	0	0	0	0	0	0
ASV268	0	0	0	0	0	0	0	0	0	0	0	0	0	0	0	0	0	0	0	0	0	0	0	0	0	0	0	0	0	0	0	0	0	0	0	0	0	0	0	0	0	0	0	0	0	0	0	0	0
ASV269	0	0	0	0	0	0	0	0	0	0	0	0	0	0	0	0	0	0	0	0	0	0	0	0	0	0	0	0	0	0	0	0	0	0	0	0	0	0	0	0	0	0	0	0	0	0	0	0	0
ASV270	0	0	0	0	0	0	0	0	0	0	0	0	0	0	0	0	0	0	0	0	0	0	0	0	0	0	0	0	0	0	0	0	15	0	0	0	0	0	0	0	0	0	0	0	0	0	0	0	0
ASV271	0	0	0	0	0	0	0	0	0	0	0	0	0	0	0	0	0	0	0	0	0	0	0	0	0	0	0	0	0	0	0	0	0	0	0	0	0	0	0	0	0	0	15	0	0	0	0	0	0
ASV272	0	0	0	0	0	0	0	0	0	0	0	0	0	0	0	0	0	0	0	0	14	0	0	0	0	0	0	0	0	0	0	0	0	0	0	0	0	0	0	0	0	0	0	0	0	0	0	0	0
ASV273	0	14	0	0	0	0	0	0	0	0	0	0	0	0	0	0	0	0	0	0	0	0	0	0	0	0	0	0	0	0	0	0	0	0	0	0	0	0	0	0	0	0	0	0	0	0	0	0	0
ASV274	0	0	0	0	0	0	0	0	0	0	0	0	0	0	0	0	0	0	0	0	0	0	0	0	0	0	0	0	0	0	0	0	0	0	0	0	0	0	0	0	0	0	0	0	0	0	0	0	0
ASV275	0	0	0	0	0	0	0	0	0	0	0	0	0	0	0	0	0	0	0	0	0	0	0	0	0	0	0	0	0	0	0	0	0	0	0	0	0	0	0	0	0	0	0	0	0	0	0	0	0
ASV276	0	0	0	0	0	0	0	0	0	0	0	0	0	0	0	0	0	0	0	0	13	0	0	0	0	0	0	0	0	0	0	0	0	0	0	0	0	0	0	0	0	0	0	0	0	0	0	0	0
ASV277	0	0	0	0	0	0	0	0	0	0	0	0	0	0	0	0	0	0	0	0	0	13	0	0	0	0	0	0	0	0	0	0	0	0	0	0	0	0	0	0	0	0	0	0	0	0	0	0	0
ASV278	0	0	0	0	0	0	0	0	0	0	0	0	0	0	0	0	0	0	0	0	0	0	0	0	0	0	0	0	0	0	0	0	0	0	0	0	0	0	0	0	0	0	13	0	0	0	0	0	0
ASV279	0	0	0	0	0	0	0	0	0	0	0	0	0	0	0	0	0	0	0	0	0	0	0	0	0	0	0	0	0	0	0	0	0	0	0	0	0	0	0	0	0	0	0	13	0	0	0	0	0
ASV280	0	0	0	0	0	0	0	0	0	0	0	0	0	0	0	0	0	0	0	0	0	0	0	0	0	0	0	0	0	0	0	0	0	0	0	0	0	0	0	0	0	0	0	0	0	0	0	0	0
ASV281	0	0	0	0	0	0	0	0	0	0	0	0	0	0	0	0	0	0	0	0	0	0	0	0	0	0	0	0	0	0	0	0	0	0	0	0	0	0	0	0	0	0	0	0	0	0	0	0	0
ASV282	0	0	0	0	0	0	0	0	0	0	0	0	0	0	0	0	0	0	0	0	0	0	0	0	0	0	0	0	0	0	0	0	12	0	0	0	0	0	0	0	0	0	0	0	0	0	0	0	0
ASV283	0	0	0	0	0	0	0	0	0	0	0	0	0	0	0	0	0	0	0	0	0	0	0	0	0	0	0	0	0	0	0	0	0	0	0	0	0	0	0	0	0	0	0	0	0	0	0	0	0
ASV284	0	0	0	0	0	0	0	0	0	0	0	0	0	0	0	0	0	0	0	0	0	0	0	0	0	0	0	0	0	0	0	0	0	0	0	0	0	0	0	0	0	0	0	0	0	0	0	0	0
ASV285	0	0	0	0	0	0	0	0	0	0	0	0	0	0	0	0	0	0	0	0	0	0	0	0	0	0	0	0	0	0	0	0	0	0	0	0	0	0	0	0	0	0	0	0	0	0	0	0	0
ASV286	0	0	0	0	0	0	0	0	0	0	0	0	0	0	0	0	0	0	0	0	0	0	0	0	0	0	0	0	0	0	0	0	0	11	0	0	0	0	0	0	0	0	0	0	0	0	0	0	0
ASV287	0	0	0	0	0	0	0	0	0	0	0	0	0	0	0	0	0	0	0	0	0	0	0	0	0	0	0	0	0	0	0	0	0	0	0	0	0	0	0	0	0	0	0	0	0	0	0	0	0
ASV288	0	0	0	0	0	0	0	0	0	0	0	0	0	0	0	0	0	0	0	0	0	0	0	0	0	0	0	0	0	0	0	0	0	0	0	0	0	0	0	0	0	0	0	0	0	0	0	0	0
ASV289	0	0	0	0	0	0	0	0	0	0	0	0	0	0	0	0	0	0	0	0	0	0	0	0	0	0	0	0	0	0	0	0	0	0	0	0	0	0	0	0	0	0	0	0	0	0	0	0	0
ASV290	0	0	0	0	0	0	0	0	0	0	0	0	0	0	0	0	0	0	0	0	0	0	0	0	0	0	0	0	0	0	0	0	0	0	0	0	0	0	0	0	0	0	0	0	0	0	0	0	0
ASV291	0	0	0	0	0	0	0	0	0	0	0	0	0	0	0	0	0	0	10	0	0	0	0	0	0	0	0	0	0	0	0	0	0	0	0	0	0	0	0	0	0	0	0	0	0	0	0	0	0
ASV292	0	0	0	0	0	0	0	0	0	0	0	0	0	0	0	0	0	0	0	0	0	0	0	10	0	0	0	0	0	0	0	0	0	0	0	0	0	0	0	0	0	0	0	0	0	0	0	0	0
ASV293	0	0	0	0	0	0	0	0	0	0	0	0	0	0	0	0	0	0	0	0	0	0	0	0	0	0	0	0	0	0	0	0	0	0	0	0	0	0	0	0	0	0	0	0	0	0	0	0	10
ASV294	0	0	0	0	0	0	0	0	0	0	0	0	0	0	0	0	0	0	0	0	0	0	0	0	0	0	0	0	0	0	0	0	0	0	0	0	0	0	0	0	0	0	0	0	0	0	0	0	0
ASV295	0	0	0	0	0	0	0	0	0	0	0	0	0	0	0	0	0	0	0	0	0	0	0	0	0	0	0	0	0	0	0	0	0	0	0	0	0	0	0	0	0	0	0	0	0	0	0	0	0
ASV296	0	0	0	0	0	0	0	0	0	0	0	0	0	0	0	0	0	0	0	0	0	0	0	0	0	0	0	0	0	0	0	0	0	0	0	0	0	0	0	0	0	0	0	0	0	0	0	0	0
ASV297	0	0	0	0	0	0	0	0	0	0	0	0	0	0	0	0	0	0	9	0	0	0	0	0	0	0	0	0	0	0	0	0	0	0	0	0	0	0	0	0	0	0	0	0	0	0	0	0	0
ASV298	0	9	0	0	0	0	0	0	0	0	0	0	0	0	0	0	0	0	0	0	0	0	0	0	0	0	0	0	0	0	0	0	0	0	0	0	0	0	0	0	0	0	0	0	0	0	0	0	0
ASV299	0	9	0	0	0	0	0	0	0	0	0	0	0	0	0	0	0	0	0	0	0	0	0	0	0	0	0	0	0	0	0	0	0	0	0	0	0	0	0	0	0	0	0	0	0	0	0	0	0
ASV300	0	0	0	0	0	0	0	0	0	0	0	0	0	0	0	0	0	0	0	0	0	0	0	0	0	0	0	0	0	0	0	0	0	0	0	0	0	0	0	0	0	0	0	0	0	0	0	0	0
ASV301	0	0	0	0	0	0	0	0	0	0	0	0	0	0	0	0	0	0	0	0	0	0	0	0	0	0	0	0	0	0	0	0	0	0	0	0	0	0	0	0	0	0	0	0	0	0	0	0	0
ASV302	0	0	0	0	0	0	0	0	0	0	0	0	0	0	0	0	0	0	0	0	0	0	0	0	0	0	0	0	0	0	0	0	0	0	0	0	0	0	0	0	0	0	0	0	0	0	0	0	0
ASV303	0	0	0	0	0	0	0	0	0	0	0	0	0	0	0	0	0	0	0	0	0	0	0	0	0	0	0	0	0	0	0	0	0	0	0	0	0	0	0	0	0	0	0	0	0	0	0	0	0
ASV304	0	0	0	0	0	0	0	0	0	0	0	0	0	0	0	0	0	0	0	0	0	0	0	0	0	0	0	0	0	0	0	0	0	0	0	0	0	0	0	0	0	0	0	0	0	0	0	0	0
ASV305	0	0	0	0	0	0	0	0	0	0	0	0	0	0	0	0	0	0	0	0	0	0	0	0	0	0	0	0	0	0	0	0	0	0	0	0	0	0	0	0	0	0	0	0	0	0	0	0	0
ASV306	0	0	0	0	0	0	0	0	0	0	0	0	0	0	0	0	0	0	0	0	0	0	0	0	0	0	0	0	0	0	0	0	0	0	0	0	0	0	0	0	0	0	0	0	0	0	0	0	0
ASV307	0	0	0	0	0	0	0	0	0	0	0	0	0	0	0	0	0	0	0	0	0	0	0	0	0	0	0	0	0	8	0	0	0	0	0	0	0	0	0	0	0	0	0	0	0	0	0	0	0
ASV308	0	0	0	0	0	0	0	0	0	0	0	0	0	0	0	0	0	0	0	0	0	0	0	0	0	0	0	0	0	0	0	0	0	8	0	0	0	0	0	0	0	0	0	0	0	0	0	0	0
ASV309	0	0	8	0	0	0	0	0	0	0	0	0	0	0	0	0	0	0	0	0	0	0	0	0	0	0	0	0	0	0	0	0	0	0	0	0	0	0	0	0	0	0	0	0	0	0	0	0	0
ASV310	0	0	0	0	0	0	0	0	0	0	0	0	0	0	0	0	0	0	0	0	0	0	0	0	0	0	0	0	0	0	0	0	0	0	0	0	0	0	0	0	0	8	0	0	0	0	0	0	0
ASV311	0	0	0	0	0	0	0	0	0	0	0	0	0	0	0	0	0	0	0	0	0	0	0	0	0	0	0	0	0	0	0	0	0	0	0	0	0	0	0	0	0	0	0	0	0	0	0	0	0
ASV312	0	0	0	0	0	0	0	0	0	0	0	0	0	0	0	0	0	0	0	0	0	0	0	0	0	0	0	0	0	0	0	0	0	0	0	0	0	0	0	0	0	0	0	0	0	0	0	0	0
ASV313	0	0	0	0	0	0	0	0	0	0	0	0	0	0	0	0	0	0	0	0	0	0	0	0	0	0	0	0	0	0	0	0	0	0	0	0	0	0	0	0	0	0	0	0	0	0	0	0	0
ASV314	0	0	0	0	8	0	0	0	0	0	0	0	0	0	0	0	0	0	0	0	0	0	0	0	0	0	0	0	0	0	0	0	0	0	0	0	0	0	0	0	0	0	0	0	0	0	0	0	0
ASV315	0	0	0	0	0	0	0	0	0	0	0	0	0	0	0	0	0	0	0	0	0	0	0	0	0	0	0	0	0	0	0	0	0	0	0	0	0	0	0	0	0	0	0	0	0	0	0	0	0
ASV316	0	0	0	0	0	0	0	0	0	0	0	0	0	0	0	0	0	0	0	0	0	0	0	0	0	0	0	0	0	0	0	0	0	0	0	0	0	0	0	0	0	0	0	0	0	0	0	0	0
ASV317	0	0	0	0	0	0	0	0	0	0	0	0	0	0	0	0	0	0	0	0	0	0	0	0	0	0	0	0	0	0	0	0	0	0	0	0	0	0	0	0	0	0	0	0	0	0	0	0	0
ASV318	0	0	0	0	0	0	0	0	0	0	0	0	0	0	0	0	0	0	0	0	7	0	0	0	0	0	0	0	0	0	0	0	0	0	0	0	0	0	0	0	0	0	0	0	0	0	0	0	0
ASV319	0	0	0	0	0	0	0	0	0	0	0	0	0	0	0	0	0	0	0	0	0	0	0	0	0	0	0	0	0	0	0	0	7	0	0	0	0	0	0	0	0	0	0	0	0	0	0	0	0
ASV320	0	0	0	0	0	0	0	0	0	0	0	0	0	0	0	0	0	0	0	0	0	0	0	0	0	0	0	0	0	0	0	0	0	0	0	0	0	0	0	0	0	0	7	0	0	0	0	0	0
ASV321	0	0	0	7	0	0	0	0	0	0	0	0	0	0	0	0	0	0	0	0	0	0	0	0	0	0	0	0	0	0	0	0	0	0	0	0	0	0	0	0	0	0	0	0	0	0	0	0	0
ASV322	0	0	0	0	0	0	0	0	0	0	0	0	0	0	0	0	0	0	0	0	0	0	0	0	0	0	0	0	0	0	0	0	0	0	0	0	0	0	0	0	0	0	0	0	0	0	0	0	0
ASV323	0	0	0	0	0	0	0	0	0	0	0	0	0	0	0	0	0	0	0	0	0	0	0	0	0	0	0	0	0	0	0	0	0	0	0	0	0	0	0	0	0	0	0	0	0	0	0	0	0
ASV324	0	0	0	0	0	0	0	0	0	0	0	0	0	0	0	0	0	0	0	0	0	0	0	0	0	0	0	0	0	0	0	0	0	0	0	0	0	0	0	0	0	0	0	0	0	0	0	0	0
ASV325	0	0	0	0	0	0	0	0	0	0	0	0	0	0	0	0	0	0	0	0	0	0	0	0	0	0	0	0	0	0	0	0	0	0	0	0	0	0	0	0	0	0	0	0	0	0	0	0	0
ASV326	0	0	0	0	0	0	0	0	0	0	0	0	0	0	0	0	0	0	0	0	0	0	0	0	0	0	0	0	0	0	0	0	0	0	0	0	0	0	0	0	0	0	0	0	0	0	0	0	0
ASV327	0	6	0	0	0	0	0	0	0	0	0	0	0	0	0	0	0	0	0	0	0	0	0	0	0	0	0	0	0	0	0	0	0	0	0	0	0	0	0	0	0	0	0	0	0	0	0	0	0
ASV328	0	0	0	0	0	0	0	0	0	0	0	0	0	0	0	0	0	0	0	0	0	0	0	0	0	0	0	0	0	0	0	0	6	0	0	0	0	0	0	0	0	0	0	0	0	0	0	0	0
ASV329	0	0	0	0	0	0	0	0	0	0	0	0	0	0	0	0	0	0	0	0	0	0	0	0	0	0	0	0	0	0	0	0	0	0	0	0	0	0	0	0	0	0	0	0	0	0	0	0	0
ASV330	0	0	0	0	0	0	0	0	0	0	0	0	0	0	0	0	0	0	0	0	0	0	0	0	0	0	0	0	0	0	0	0	0	0	0	0	0	0	0	0	0	0	0	0	0	0	0	0	0
ASV331	0	0	0	0	0	0	0	0	0	0	0	0	0	0	0	0	0	0	0	0	0	0	0	0	0	0	0	0	0	0	0	0	0	0	0	0	0	0	0	0	0	0	0	0	0	0	0	0	0
ASV332	0	0	0	0	0	0	0	0	0	0	0	0	0	0	0	0	0	0	0	0	0	0	0	0	0	0	0	0	0	0	0	0	0	0	0	0	0	0	0	0	0	0	0	0	0	0	0	0	0
ASV333	0	0	0	0	0	0	0	0	0	0	0	0	0	0	0	0	0	0	0	0	0	0	0	0	0	0	0	0	0	0	0	0	0	0	0	0	0	0	0	0	0	0	0	0	0	0	0	0	0
ASV334	0	0	0	0	0	0	0	0	0	0	0	0	0	0	0	0	0	0	0	0	0	0	0	0	0	0	0	0	0	0	0	0	0	0	0	0	0	0	0	0	0	0	0	0	0	0	0	0	0
ASV335	0	0	0	0	0	0	0	0	0	0	0	0	0	0	0	0	0	0	0	0	0	0	0	0	0	0	0	0	0	0	0	0	0	0	0	0	0	0	0	0	0	0	0	0	5	0	0	0	0
ASV336	0	0	0	0	0	0	0	0	0	0	0	0	0	0	0	0	0	0	0	0	0	0	0	0	0	0	0	0	0	0	0	0	0	0	0	0	0	0	0	0	0	0	0	0	0	0	0	0	5
ASV337	0	0	0	0	0	0	0	0	0	0	0	0	0	0	0	0	0	0	0	0	0	0	0	0	0	0	0	0	0	0	0	0	0	0	0	0	0	0	0	0	0	0	0	0	0	0	0	0	0
ASV338	0	0	0	0	0	0	0	0	0	0	0	0	0	0	0	0	0	0	0	0	0	0	0	0	0	0	0	0	0	0	0	0	0	0	0	0	0	0	0	0	0	0	0	0	0	0	0	0	0
ASV339	0	0	0	0	0	0	0	0	0	0	0	0	0	0	0	0	0	0	0	0	0	0	0	0	0	0	4	0	0	0	0	0	0	0	0	0	0	0	0	0	0	0	0	0	0	0	0	0	0
ASV340	0	0	0	0	0	0	0	0	0	0	0	0	0	0	0	0	0	0	0	0	0	0	0	0	0	0	0	0	0	4	0	0	0	0	0	0	0	0	0	0	0	0	0	0	0	0	0	0	0
ASV341	0	0	0	0	0	0	0	0	0	0	0	0	0	0	0	0	0	0	0	0	0	0	0	0	0	0	0	0	0	0	0	0	0	0	0	0	0	0	0	0	0	0	0	0	0	0	0	0	4
ASV342	0	0	0	4	0	0	0	0	0	0	0	0	0	0	0	0	0	0	0	0	0	0	0	0	0	0	0	0	0	0	0	0	0	0	0	0	0	0	0	0	0	0	0	0	0	0	0	0	0
ASV343	0	0	0	0	0	0	0	0	0	0	0	0	0	0	0	0	0	0	0	0	0	0	0	0	0	0	0	0	0	0	0	0	0	0	0	0	0	0	0	0	0	0	0	0	0	0	0	0	0
ASV344	0	0	0	0	0	4	0	0	0	0	0	0	0	0	0	0	0	0	0	0	0	0	0	0	0	0	0	0	0	0	0	0	0	0	0	0	0	0	0	0	0	0	0	0	0	0	0	0	0
ASV345	0	0	0	0	0	0	0	0	0	0	0	0	0	0	0	0	0	0	0	0	0	0	0	0	0	0	0	0	0	0	0	0	0	3	0	0	0	0	0	0	0	0	0	0	0	0	0	0	0
ASV346	0	0	0	0	0	0	0	0	0	0	0	0	0	0	0	0	0	0	0	0	0	0	0	0	0	0	0	0	0	0	0	0	0	0	0	0	0	3	0	0	0	0	0	0	0	0	0	0	0
ASV347	0	0	3	0	0	0	0	0	0	0	0	0	0	0	0	0	0	0	0	0	0	0	0	0	0	0	0	0	0	0	0	0	0	0	0	0	0	0	0	0	0	0	0	0	0	0	0	0	0
ASV348	0	0	0	0	0	0	0	0	0	0	0	0	0	0	0	0	0	0	0	0	0	0	0	0	0	0	0	0	0	0	0	0	0	0	0	0	0	0	0	3	0	0	0	0	0	0	0	0	0
ASV349	0	0	0	0	0	0	0	0	0	0	0	0	0	0	0	0	0	0	0	0	0	0	0	0	0	0	0	0	0	0	0	0	0	0	0	0	0	0	0	0	3	0	0	0	0	0	0	0	0
ASV350	0	0	0	0	0	0	0	0	0	0	0	0	0	0	0	0	0	0	0	0	0	0	0	0	0	0	0	0	0	0	0	0	0	0	0	0	0	0	0	0	0	0	0	3	0	0	0	0	0
ASV351	0	0	0	0	0	0	0	0	0	0	0	0	0	0	0	0	0	0	0	0	0	0	0	0	0	0	0	0	0	0	0	0	0	0	0	0	0	0	0	0	0	0	0	0	0	0	0	0	0
ASV352	0	0	0	0	0	0	0	0	0	0	0	0	0	0	0	0	0	0	0	0	0	0	0	0	0	0	0	0	0	0	0	0	2	0	0	0	0	0	0	0	0	0	0	0	0	0	0	0	0
ASV353	0	0	0	0	0	0	0	0	0	0	0	0	0	0	0	0	0	0	0	0	0	0	0	0	0	0	0	0	0	0	0	0	0	0	2	0	0	0	0	0	0	0	0	0	0	0	0	0	0
ASV354	0	0	0	0	0	0	0	0	0	0	0	0	0	0	0	0	0	0	0	0	0	0	0	0	0	0	0	0	0	0	0	0	0	0	0	0	0	0	0	0	0	0	0	0	0	0	0	0	2
ASV355	0	0	0	0	0	2	0	0	0	0	0	0	0	0	0	0	0	0	0	0	0	0	0	0	0	0	0	0	0	0	0	0	0	0	0	0	0	0	0	0	0	0	0	0	0	0	0	0	0
ASV356	0	0	0	0	0	0	0	0	0	0	0	0	0	0	0	0	0	0	0	0	0	0	0	0	0	0	0	0	0	0	0	0	0	0	0	0	0	0	0	0	0	0	0	0	0	0	0	0	0
[truncated: 36 more columns]

## Sheet: S5 Host 12s Taxonomy
Table S5: Taxonomy table showing the taxonomic identities of the top hit blast sequences of ASVs
obtained from read processsing of mammalian 12S mitochondrial rRNA amplicons of samples from Kafue, Zambia and Hurungwe, Zimbabwe.
ASV	Query coverage	Percent identity	Subject common name	Subject scientific name
ASV_77	95	81.595	Horseshoe bat	Rhinolophus ferrumequinum tragatus
ASV_73	95	82.209	Horseshoe bat	Rhinolophus ferrumequinum tragatus
ASV_65	95	82.822	Horseshoe bat	Rhinolophus ferrumequinum tragatus
ASV_67	95	83.436	Horseshoe bat	Rhinolophus ferrumequinum tragatus
ASV_51	100	89.071	Rhesus monkey	Macaca mulatta
ASV_80	99	91.411	Assam macaque	Macaca assamensis
ASV_76	100	91.463	Babbon	Papio cynocephalus
ASV_68	100	92.727	Rhesus monkey	Macaca mulatta
ASV_81	100	93.452	Blue duiker	Philantomba monticola
ASV_72	100	94.186	Greater bandicoot rat	Bandicota indica
ASV_64	100	95.266	waterbuck	Kobus ellipsiprymnus
ASV_42	100	97.605	Bushpig	Potamochoerus larvatus
ASV_70	100	98.246	Human	Homo sapiens neanderthalensis
ASV_75	100	98.246	Human	Homo sapiens neanderthalensis
ASV_71	100	98.795	Human	Homo sapiens
ASV_74	99	98.795	Human	Homo sapiens
ASV_30	100	98.81	Greater kudu	Tragelaphus strepsiceros
ASV_46	100	98.81	Greater kudu	Tragelaphus strepsiceros
ASV_48	100	98.81	Greater kudu	Tragelaphus strepsiceros
ASV_54	100	98.81	African buffalo	Syncerus caffer
ASV_55	100	98.81	waterbuck	Kobus ellipsiprymnus
ASV_56	100	98.81	Greater kudu	Tragelaphus strepsiceros
ASV_59	100	98.81	Greater kudu	Tragelaphus strepsiceros
ASV_28	100	98.824	House mouse	Mus musculus
ASV_49	100	98.83	Human	Homo sapiens
ASV_52	100	98.83	Human	Homo sapiens
ASV_57	100	98.837	straw-colored fruit bat	Eidolon helvum
ASV_61	100	98.837	Straw-colored fruit bat	Eidolon helvum
ASV_63	100	99.398	Human	Homo sapiens
ASV_19	100	99.401	Common warthog	Phacochoerus africanus
ASV_23	100	99.401	Common warthog	Phacochoerus africanus
ASV_62	100	99.401	Common warthog	Phacochoerus africanus
ASV_69	100	99.401	Human	Homo sapiens
ASV_6	100	99.405	Greater kudu	Tragelaphus strepsiceros
ASV_8	100	99.405	African buffalo	Syncerus caffer
ASV_44	100	99.405	African buffalo	Syncerus caffer
ASV_53	100	99.408	Dog	Canis lupus familiaris
ASV_11	100	99.412	House mouse	Mus musculus
ASV_14	100	99.412	House mouse	Mus musculus
ASV_21	100	99.412	House mouse	Mus musculus
ASV_22	100	99.412	House mouse	Mus musculus
ASV_31	100	99.412	House mouse	Mus musculus
ASV_36	100	99.412	House mouse	Mus musculus
ASV_38	100	99.412	House mouse	Mus musculus
ASV_39	100	99.412	House mouse	Mus musculus
ASV_40	100	99.412	House mouse	Mus musculus
ASV_10	100	99.415	Human	Homo sapiens neanderthalensis
ASV_12	100	99.415	Human	Homo sapiens
ASV_15	100	99.415	Human	Homo sapiens
ASV_17	100	99.415	Human	Homo sapiens
ASV_24	100	99.415	Human	Homo sapiens neanderthalensis
ASV_25	100	99.415	Human	Homo sapiens
ASV_27	100	99.415	Human	Homo sapiens neanderthalensis
ASV_33	100	99.415	Human	Homo sapiens
ASV_41	100	99.415	Human	Homo sapiens neanderthalensis
ASV_43	100	99.415	Human	Homo sapiens neanderthalensis
ASV_34	100	99.419	Black rat	Rattus rattus
ASV_35	100	99.419	Black rat	Rattus rattus
ASV_58	100	99.419	Black rat	Rattus rattus
ASV_1	100	100	House mouse	Mus musculus
ASV_2	100	100	Human	Homo sapiens neanderthalensis
ASV_3	100	100	Black rat	Rattus rattus
ASV_4	100	100	Human	Homo sapiens
ASV_5	100	100	Common warthog	Phacochoerus africanus
ASV_7	100	100	Dog	Canis lupus familiaris
ASV_9	100	100	Human	Homo sapiens
ASV_13	100	100	Cattle	Bos taurus
ASV_16	100	100	Dog	Canis lupus familiaris
ASV_18	99	100	House mouse	Mus musculus
ASV_20	100	100	Human	Homo sapiens
ASV_26	99	100	Human	Homo sapiens neanderthalensis
ASV_29	100	100	Human	Homo sapiens
ASV_32	99	100	House mouse	Mus musculus
ASV_37	99	100	Human	Homo sapiens neanderthalensis
ASV_45	100	100	African buffalo	Syncerus caffer
ASV_47	100	100	African hunting dog	Lycaon pictus
ASV_50	100	100	Human	Homo sapiens
ASV_60	100	100	Human	Homo sapiens
ASV_66	100	100	Human	Homo sapiens
ASV_79	100	100	Human	Homo sapiens

## Sheet: S6 Bacterial 16S Taxonomy
Table S6: Taxonomy table showing the taxonomic identities of the top hit blast sequences of ASVs
obtained from read processsing of bacterial 16S rRNA amplicons of samples from Kafue, Zambia.
#ASV_ID	Kingdom	Phylum	Class	Order	Family	Genus	Species
ASV1	Bacteria	Proteobacteria	Gammaproteobacteria	Enterobacterales	Erwiniaceae	Wigglesworthia	CP003315_s
ASV2	Bacteria	Proteobacteria	Gammaproteobacteria	Enterobacterales	Pectobacteriaceae	Sodalis	Sodalis glossinidius
ASV3	Bacteria	Proteobacteria	Alphaproteobacteria	Rickettsiales	Anaplasmataceae	Wolbachia	Wolbachia bourtzisii
ASV4	Bacteria	Proteobacteria	Alphaproteobacteria	Rickettsiales	Anaplasmataceae	Wolbachia	Wolbachia bourtzisii
ASV5	Bacteria	Proteobacteria	Alphaproteobacteria	Rickettsiales	Anaplasmataceae	Wolbachia	Wolbachia bourtzisii
ASV6	Bacteria	Proteobacteria	Alphaproteobacteria	Rickettsiales	Anaplasmataceae	Wolbachia	Wolbachia bourtzisii
ASV7	Bacteria	Proteobacteria	Alphaproteobacteria	Rickettsiales	Anaplasmataceae	Wolbachia	Wolbachia bourtzisii
ASV8	Bacteria	Proteobacteria	Alphaproteobacteria	Rickettsiales	Anaplasmataceae	Wolbachia	Wolbachia bourtzisii
ASV9	Bacteria	Proteobacteria	Alphaproteobacteria	Rickettsiales	Anaplasmataceae	Wolbachia	Wolbachia bourtzisii
ASV10	Bacteria	Proteobacteria	Alphaproteobacteria	Rickettsiales	Anaplasmataceae	Wolbachia	Wolbachia bourtzisii
ASV11	Bacteria	Proteobacteria	Alphaproteobacteria	Rickettsiales	Anaplasmataceae	Wolbachia	Wolbachia bourtzisii
ASV12	Bacteria	Proteobacteria	Gammaproteobacteria	Enterobacterales	Erwiniaceae	Wigglesworthia	CP003315_s
ASV13	Bacteria	Proteobacteria	Alphaproteobacteria	Rickettsiales	Anaplasmataceae	Wolbachia	Wolbachia bourtzisii
ASV14	Bacteria	Proteobacteria	Alphaproteobacteria	Rickettsiales	Anaplasmataceae	Wolbachia	Wolbachia bourtzisii
ASV15	Bacteria	Proteobacteria	Alphaproteobacteria	Rickettsiales	Anaplasmataceae	Wolbachia	Wolbachia bourtzisii
ASV16	Bacteria	Proteobacteria	Alphaproteobacteria	Rickettsiales	Anaplasmataceae	Wolbachia	Wolbachia bourtzisii
ASV17	Bacteria	Proteobacteria	Alphaproteobacteria	Rickettsiales	Anaplasmataceae	Wolbachia	Wolbachia bourtzisii
ASV18	Bacteria	Proteobacteria	Alphaproteobacteria	Rickettsiales	Anaplasmataceae	Wolbachia	Wolbachia bourtzisii
ASV19	Bacteria	Proteobacteria	Alphaproteobacteria	Rickettsiales	Anaplasmataceae	Wolbachia	Wolbachia bourtzisii
ASV20	Bacteria	Proteobacteria	Gammaproteobacteria	Enterobacterales	Erwiniaceae	Wigglesworthia	CP003315_s
ASV21	Bacteria	Proteobacteria	Alphaproteobacteria	Rickettsiales	Anaplasmataceae	Wolbachia	Wolbachia bourtzisii
ASV22	Bacteria	Proteobacteria	Alphaproteobacteria	Rickettsiales	Anaplasmataceae	Wolbachia	Wolbachia bourtzisii
ASV23	Bacteria	Proteobacteria	Alphaproteobacteria	Rickettsiales	Anaplasmataceae	Wolbachia	Wolbachia bourtzisii
ASV24	Bacteria	Proteobacteria	Alphaproteobacteria	Rickettsiales	Anaplasmataceae	Wolbachia	Wolbachia bourtzisii
ASV25	Bacteria	Proteobacteria	Alphaproteobacteria	Rickettsiales	Anaplasmataceae	Wolbachia	Wolbachia bourtzisii
ASV26	Bacteria	Proteobacteria	Alphaproteobacteria	Rickettsiales	Anaplasmataceae	Wolbachia	Wolbachia bourtzisii
ASV27	Bacteria	Proteobacteria	Alphaproteobacteria	Rickettsiales	Anaplasmataceae	Wolbachia	Wolbachia bourtzisii
ASV28	Bacteria	Proteobacteria	Alphaproteobacteria	Rickettsiales	Anaplasmataceae	Wolbachia	Wolbachia bourtzisii
ASV29	Bacteria	Proteobacteria	Gammaproteobacteria	Enterobacterales	Yersiniaceae	Yersinia	CQBW_s
ASV30	Bacteria	Proteobacteria	Alphaproteobacteria	Rickettsiales	Anaplasmataceae	Wolbachia	Wolbachia bourtzisii
ASV31	Bacteria	Proteobacteria	Alphaproteobacteria	Rickettsiales	Anaplasmataceae	Wolbachia	Wolbachia bourtzisii
ASV32	Bacteria	Proteobacteria	Gammaproteobacteria	Enterobacterales	Pectobacteriaceae	Sodalis	Sodalis glossinidius
ASV33	Bacteria	Proteobacteria	Gammaproteobacteria	Enterobacterales	Erwiniaceae	Wigglesworthia	CP003315_s
ASV34	Bacteria	Proteobacteria	Alphaproteobacteria	Rickettsiales	Anaplasmataceae	Wolbachia	Wolbachia bourtzisii
ASV35	Bacteria	Proteobacteria	Alphaproteobacteria	Rickettsiales	Anaplasmataceae	Wolbachia	Wolbachia bourtzisii
ASV36	Bacteria	Proteobacteria	Alphaproteobacteria	Rickettsiales	Anaplasmataceae	Wolbachia	Wolbachia bourtzisii
ASV37	Bacteria	Proteobacteria	Alphaproteobacteria	Rickettsiales	Anaplasmataceae	Wolbachia	Wolbachia bourtzisii
ASV38	Bacteria	Proteobacteria	Alphaproteobacteria	Rickettsiales	Anaplasmataceae	Wolbachia	Wolbachia bourtzisii
ASV39	Bacteria	Proteobacteria	Alphaproteobacteria	Rickettsiales	Anaplasmataceae	Wolbachia	Wolbachia bourtzisii
ASV40	Bacteria	Proteobacteria	Alphaproteobacteria	Rickettsiales	Anaplasmataceae	Wolbachia	Wolbachia bourtzisii
ASV41	Bacteria	Proteobacteria	Alphaproteobacteria	Rickettsiales	Anaplasmataceae	Wolbachia	Wolbachia bourtzisii
ASV42	Bacteria	Proteobacteria	Alphaproteobacteria	Rickettsiales	Anaplasmataceae	Wolbachia	Wolbachia bourtzisii
ASV43	Bacteria	Proteobacteria	Alphaproteobacteria	Rickettsiales	Anaplasmataceae	Wolbachia	Wolbachia bourtzisii
ASV44	Bacteria	Proteobacteria	Alphaproteobacteria	Rickettsiales	Anaplasmataceae	Wolbachia	Wolbachia bourtzisii
ASV45	Bacteria	Proteobacteria	Alphaproteobacteria	Rickettsiales	Anaplasmataceae	Wolbachia	Wolbachia bourtzisii
ASV46	Bacteria	Proteobacteria	Alphaproteobacteria	Rickettsiales	Anaplasmataceae	Wolbachia	Wolbachia bourtzisii
ASV47	Bacteria	Proteobacteria	Alphaproteobacteria	Rickettsiales	Anaplasmataceae	Wolbachia	Wolbachia bourtzisii
ASV48	Bacteria	Proteobacteria	Alphaproteobacteria	Rickettsiales	Anaplasmataceae	Wolbachia	Wolbachia bourtzisii
ASV49	Bacteria	Proteobacteria	Alphaproteobacteria	Rickettsiales	Anaplasmataceae	Wolbachia	Wolbachia bourtzisii
ASV50	Bacteria	Proteobacteria	Alphaproteobacteria	Rickettsiales	Anaplasmataceae	Wolbachia	Wolbachia bourtzisii
ASV51	Bacteria	Proteobacteria	Alphaproteobacteria	Rickettsiales	Anaplasmataceae	Wolbachia	Wolbachia bourtzisii
ASV52	Bacteria	Proteobacteria	Alphaproteobacteria	Rickettsiales	Anaplasmataceae	Wolbachia	Wolbachia bourtzisii
ASV53	Bacteria	Proteobacteria	Alphaproteobacteria	Rickettsiales	Anaplasmataceae	Wolbachia	Wolbachia bourtzisii
ASV54	Bacteria	Proteobacteria	Alphaproteobacteria	Rickettsiales	Anaplasmataceae	Wolbachia	Wolbachia bourtzisii
ASV55	Bacteria	Proteobacteria	Alphaproteobacteria	Rickettsiales	Anaplasmataceae	Wolbachia	Wolbachia bourtzisii
ASV56	Bacteria	Proteobacteria	Alphaproteobacteria	Rickettsiales	Anaplasmataceae	Wolbachia	Wolbachia bourtzisii
ASV57	Bacteria	Proteobacteria	Alphaproteobacteria	Rhodobacterales	Rhodobacteraceae	Paracoccus	Paracoccus hibiscisoli
ASV58	Bacteria	Proteobacteria	Alphaproteobacteria	Rickettsiales	Anaplasmataceae	Wolbachia	Wolbachia bourtzisii
ASV59	Bacteria	Proteobacteria	Alphaproteobacteria	Rickettsiales	Anaplasmataceae	Wolbachia	Wolbachia bourtzisii
ASV60	Bacteria	Proteobacteria	Alphaproteobacteria	Rickettsiales	Anaplasmataceae	Wolbachia	Wolbachia bourtzisii
ASV61	Bacteria	Proteobacteria	Alphaproteobacteria	Rickettsiales	Anaplasmataceae	Wolbachia	Wolbachia bourtzisii
ASV62	Bacteria	Proteobacteria	Alphaproteobacteria	Rickettsiales	Anaplasmataceae	Wolbachia	Wolbachia bourtzisii
ASV63	Bacteria	Proteobacteria	Alphaproteobacteria	Rickettsiales	Anaplasmataceae	Wolbachia	Wolbachia bourtzisii
ASV64	Bacteria	Proteobacteria	Alphaproteobacteria	Rickettsiales	Anaplasmataceae	Wolbachia	Wolbachia bourtzisii
ASV65	Bacteria	Proteobacteria	Alphaproteobacteria	Rickettsiales	Anaplasmataceae	Wolbachia	Wolbachia bourtzisii
ASV66	Bacteria	Proteobacteria	Alphaproteobacteria	Rickettsiales	Anaplasmataceae	Wolbachia	Wolbachia bourtzisii
ASV67	Bacteria	Proteobacteria	Alphaproteobacteria	Rickettsiales	Anaplasmataceae	Wolbachia	Wolbachia bourtzisii
ASV68	Bacteria	Proteobacteria	Alphaproteobacteria	Rickettsiales	Anaplasmataceae	Wolbachia	Wolbachia bourtzisii
ASV69	Bacteria	Proteobacteria	Gammaproteobacteria	Enterobacterales	Yersiniaceae	Yersinia	Yersinia nurmii
ASV70	Bacteria	Proteobacteria	Alphaproteobacteria	Rickettsiales	Anaplasmataceae	Wolbachia	Wolbachia bourtzisii
ASV71	Bacteria	Proteobacteria	Alphaproteobacteria	Rickettsiales	Anaplasmataceae	Wolbachia	Wolbachia bourtzisii
ASV72	Bacteria	Proteobacteria	Alphaproteobacteria	Rickettsiales	Anaplasmataceae	Wolbachia	Wolbachia bourtzisii
ASV73	Bacteria	Proteobacteria	Alphaproteobacteria	Rickettsiales	Anaplasmataceae	Wolbachia	Wolbachia bourtzisii
ASV74	Bacteria	Proteobacteria	Alphaproteobacteria	Rickettsiales	Anaplasmataceae	Wolbachia	Wolbachia bourtzisii
ASV75	Bacteria	Proteobacteria	Alphaproteobacteria	Rickettsiales	Anaplasmataceae	Wolbachia	Wolbachia bourtzisii
ASV76	Bacteria	Proteobacteria	Alphaproteobacteria	Rickettsiales	Anaplasmataceae	Wolbachia	Wolbachia bourtzisii
ASV77	Bacteria	Proteobacteria	Alphaproteobacteria	Rickettsiales	Anaplasmataceae	Wolbachia	Wolbachia bourtzisii
ASV78	Bacteria	Proteobacteria	Alphaproteobacteria	Rickettsiales	Anaplasmataceae	Wolbachia	Wolbachia bourtzisii
ASV79	Bacteria	Proteobacteria	Alphaproteobacteria	Rickettsiales	Anaplasmataceae	Wolbachia	Wolbachia bourtzisii
ASV80	Bacteria	Proteobacteria	Alphaproteobacteria	Rickettsiales	Anaplasmataceae	Wolbachia	Wolbachia bourtzisii
ASV81	Bacteria	Proteobacteria	Alphaproteobacteria	Rickettsiales	Anaplasmataceae	Wolbachia	Wolbachia bourtzisii
ASV82	Bacteria	Proteobacteria	Alphaproteobacteria	Rickettsiales	Anaplasmataceae	Wolbachia	Wolbachia bourtzisii
ASV83	Bacteria	Proteobacteria	Alphaproteobacteria	Rickettsiales	Anaplasmataceae	Wolbachia	Wolbachia bourtzisii
ASV84	Bacteria	Proteobacteria	Alphaproteobacteria	Rickettsiales	Anaplasmataceae	Wolbachia	Wolbachia bourtzisii
ASV85	Bacteria	Proteobacteria	Alphaproteobacteria	Rickettsiales	Anaplasmataceae	Wolbachia	Wolbachia bourtzisii
ASV86	Bacteria	Proteobacteria	Alphaproteobacteria	Rickettsiales	Anaplasmataceae	Wolbachia	Wolbachia bourtzisii
ASV87	Bacteria	Proteobacteria	Alphaproteobacteria	Rickettsiales	Anaplasmataceae	Wolbachia	Wolbachia bourtzisii
ASV88	Bacteria	Proteobacteria	Alphaproteobacteria	Rickettsiales	Anaplasmataceae	Wolbachia	Wolbachia bourtzisii
ASV89	Bacteria	Proteobacteria	Alphaproteobacteria	Rickettsiales	Anaplasmataceae	Wolbachia	Wolbachia bourtzisii
ASV90	Bacteria	Proteobacteria	Gammaproteobacteria	Enterobacterales	Erwiniaceae	Wigglesworthia	CP003315_s
ASV91	Bacteria	Proteobacteria	Alphaproteobacteria	Rickettsiales	Anaplasmataceae	Wolbachia	Wolbachia bourtzisii
ASV92	Bacteria	Proteobacteria	Alphaproteobacteria	Rickettsiales	Anaplasmataceae	Wolbachia	Wolbachia bourtzisii
ASV93	Bacteria	Proteobacteria	Alphaproteobacteria	Rickettsiales	Anaplasmataceae	Wolbachia	Wolbachia bourtzisii
ASV94	Bacteria	Proteobacteria	Alphaproteobacteria	Rickettsiales	Anaplasmataceae	Wolbachia	Wolbachia bourtzisii
ASV95	Bacteria	Proteobacteria	Alphaproteobacteria	Rickettsiales	Anaplasmataceae	Wolbachia	Wolbachia bourtzisii
ASV96	Bacteria	Proteobacteria	Alphaproteobacteria	Rickettsiales	Anaplasmataceae	Wolbachia	Wolbachia bourtzisii
ASV97	Bacteria	Proteobacteria	Alphaproteobacteria	Rickettsiales	Anaplasmataceae	Wolbachia	Wolbachia bourtzisii
ASV98	Bacteria	Proteobacteria	Alphaproteobacteria	Rickettsiales	Anaplasmataceae	Wolbachia	Wolbachia bourtzisii
ASV99	Bacteria	Proteobacteria	Alphaproteobacteria	Rickettsiales	Anaplasmataceae	Wolbachia	Wolbachia bourtzisii
ASV100	Bacteria	Proteobacteria	Alphaproteobacteria	Rickettsiales	Anaplasmataceae	Wolbachia	Wolbachia bourtzisii
ASV101	Bacteria	Proteobacteria	Alphaproteobacteria	Rickettsiales	Anaplasmataceae	Wolbachia	Wolbachia bourtzisii
ASV102	Bacteria	Proteobacteria	Alphaproteobacteria	Rickettsiales	Anaplasmataceae	Wolbachia	Wolbachia bourtzisii
ASV103	Bacteria	Proteobacteria	Alphaproteobacteria	Rickettsiales	Anaplasmataceae	Wolbachia	Wolbachia bourtzisii
ASV104	Bacteria	Proteobacteria	Alphaproteobacteria	Rickettsiales	Anaplasmataceae	Wolbachia	Wolbachia bourtzisii
ASV105	Bacteria	Proteobacteria	Alphaproteobacteria	Rickettsiales	Anaplasmataceae	Wolbachia	Wolbachia bourtzisii
ASV106	Bacteria	Proteobacteria	Alphaproteobacteria	Rickettsiales	Anaplasmataceae	Wolbachia	Wolbachia bourtzisii
ASV107	Bacteria	Proteobacteria	Alphaproteobacteria	Rickettsiales	Anaplasmataceae	Wolbachia	Wolbachia bourtzisii
ASV108	Bacteria	Proteobacteria	Alphaproteobacteria	Rickettsiales	Anaplasmataceae	Wolbachia	Wolbachia bourtzisii
ASV109	Bacteria	Proteobacteria	Alphaproteobacteria	Rickettsiales	Anaplasmataceae	Wolbachia	Wolbachia bourtzisii
ASV110	Bacteria	Proteobacteria	Alphaproteobacteria	Rickettsiales	Anaplasmataceae	Wolbachia	Wolbachia bourtzisii
ASV111	Bacteria	Proteobacteria	Alphaproteobacteria	Rickettsiales	Anaplasmataceae	Wolbachia	Wolbachia bourtzisii
ASV112	Bacteria	Proteobacteria	Alphaproteobacteria	Rickettsiales	Anaplasmataceae	Wolbachia	Wolbachia bourtzisii
ASV113	Bacteria	Proteobacteria	Alphaproteobacteria	Rickettsiales	Anaplasmataceae	Wolbachia	Wolbachia bourtzisii
ASV114	Bacteria	Proteobacteria	Alphaproteobacteria	Rickettsiales	Anaplasmataceae	Wolbachia	Wolbachia bourtzisii
ASV115	Bacteria	Proteobacteria	Alphaproteobacteria	Rickettsiales	Anaplasmataceae	Wolbachia	Wolbachia bourtzisii
ASV116	Bacteria	Proteobacteria	Gammaproteobacteria	Enterobacterales	Erwiniaceae	Wigglesworthia	CP003315_s
ASV117	Bacteria	Proteobacteria	Alphaproteobacteria	Rickettsiales	Anaplasmataceae	Wolbachia	Wolbachia bourtzisii
ASV118	Bacteria	Proteobacteria	Alphaproteobacteria	Rickettsiales	Anaplasmataceae	Wolbachia	Wolbachia bourtzisii
ASV119	Bacteria	Proteobacteria	Alphaproteobacteria	Rickettsiales	Anaplasmataceae	Wolbachia	Wolbachia bourtzisii
ASV120	Bacteria	Proteobacteria	Alphaproteobacteria	Rickettsiales	Anaplasmataceae	Wolbachia	Wolbachia bourtzisii
ASV121	Bacteria	Firmicutes	Bacilli	Lactobacillales	Lactobacillaceae	Lactobacillus	Lactobacillus salivarius
ASV122	Bacteria	Proteobacteria	Alphaproteobacteria	Rickettsiales	Anaplasmataceae	Wolbachia	Wolbachia bourtzisii
ASV123	Bacteria	Proteobacteria	Alphaproteobacteria	Rhizobiales	Rhizobiaceae	Rhizobium	Rhizobium zeae
ASV124	Unassigned	Unassigned	Unassigned	Unassigned	Unassigned	Unassigned	Unassigned
ASV125	Bacteria	Proteobacteria	Alphaproteobacteria	Rickettsiales	Anaplasmataceae	Wolbachia	Wolbachia bourtzisii
ASV126	Bacteria	Proteobacteria	Alphaproteobacteria	Rickettsiales	Anaplasmataceae	Wolbachia	Wolbachia bourtzisii
ASV127	Bacteria	Proteobacteria	Alphaproteobacteria	Rickettsiales	Anaplasmataceae	Wolbachia	Wolbachia bourtzisii
ASV128	Bacteria	Proteobacteria	Gammaproteobacteria	Pseudomonadales	Moraxellaceae	Enhydrobacter	Moraxella osloensis
ASV129	Bacteria	Firmicutes	Bacilli	Bacillales	Bacillaceae	Bacillus	Bacillus aryabhattai
ASV130	Bacteria	Proteobacteria	Alphaproteobacteria	Rickettsiales	Anaplasmataceae	Wolbachia	Wolbachia bourtzisii
ASV131	Bacteria	Proteobacteria	Alphaproteobacteria	Rickettsiales	Anaplasmataceae	Wolbachia	Wolbachia bourtzisii
ASV132	Bacteria	Proteobacteria	Alphaproteobacteria	Rickettsiales	Anaplasmataceae	Wolbachia	Wolbachia bourtzisii
ASV133	Bacteria	Proteobacteria	Gammaproteobacteria	Enterobacterales	Erwiniaceae	Wigglesworthia	CP003315_s
ASV134	Bacteria	Proteobacteria	Alphaproteobacteria	Rickettsiales	Anaplasmataceae	Wolbachia	Wolbachia bourtzisii
ASV135	Bacteria	Proteobacteria	Alphaproteobacteria	Rickettsiales	Anaplasmataceae	Wolbachia	Wolbachia bourtzisii
ASV136	Bacteria	Proteobacteria	Alphaproteobacteria	Rickettsiales	Anaplasmataceae	Wolbachia	Wolbachia bourtzisii
ASV137	Bacteria	Proteobacteria	Alphaproteobacteria	Rickettsiales	Anaplasmataceae	Wolbachia	Wolbachia bourtzisii
ASV138	Bacteria	Proteobacteria	Alphaproteobacteria	Rickettsiales	Anaplasmataceae	Wolbachia	Wolbachia bourtzisii
ASV139	Unassigned	Unassigned	Unassigned	Unassigned	Unassigned	Unassigned	Unassigned
ASV140	Bacteria	Proteobacteria	Alphaproteobacteria	Rickettsiales	Anaplasmataceae	Wolbachia	Wolbachia bourtzisii
ASV141	Bacteria	Firmicutes	Bacilli	Lactobacillales	Aerococcaceae	Aerococcus	NBTM_s
ASV142	Bacteria	Proteobacteria	Alphaproteobacteria	Rickettsiales	Anaplasmataceae	Wolbachia	Wolbachia bourtzisii
ASV143	Bacteria	Proteobacteria	Alphaproteobacteria	Rhizobiales	Bradyrhizobiaceae	Nitrobacter	Nitrobacter vulgaris
ASV144	Bacteria	Proteobacteria	Gammaproteobacteria	Pseudomonadales	Pseudomonadaceae	Pseudomonas	Pseudomonas yamanorum
ASV145	Bacteria	Proteobacteria	Gammaproteobacteria	Enterobacterales	Erwiniaceae	Wigglesworthia	CP003315_s
ASV146	Bacteria	Proteobacteria	Alphaproteobacteria	Rickettsiales	Anaplasmataceae	Wolbachia	Wolbachia bourtzisii
ASV147	Bacteria	Proteobacteria	Alphaproteobacteria	Rickettsiales	Anaplasmataceae	Wolbachia	Wolbachia bourtzisii
ASV148	Bacteria	Firmicutes	Bacilli	Bacillales	Staphylococcaceae	Nosocomiicoccus	Nosocomiicoccus ampullae
ASV149	Bacteria	Proteobacteria	Gammaproteobacteria	Enterobacterales	Enterobacteriaceae	Escherichia	KE701379_s
ASV150	Bacteria	Proteobacteria	Alphaproteobacteria	Rickettsiales	Anaplasmataceae	Wolbachia	Wolbachia bourtzisii
ASV151	Unassigned	Unassigned	Unassigned	Unassigned	Unassigned	Unassigned	Unassigned
ASV152	Bacteria	Proteobacteria	Alphaproteobacteria	Rickettsiales	Anaplasmataceae	Wolbachia	Wolbachia bourtzisii
ASV153	Bacteria	Proteobacteria	Alphaproteobacteria	Rickettsiales	Anaplasmataceae	Wolbachia	Wolbachia bourtzisii
ASV154	Bacteria	Firmicutes	Bacilli	Bacillales	Alicyclobacillaceae	Tumebacillus	JX133323_s
ASV155	Bacteria	Proteobacteria	Gammaproteobacteria	Steroidobacter_o	Steroidobacter_f	Acidibacter	FJ625347_s
ASV156	Bacteria	Firmicutes	Bacilli	Bacillales	Bacillaceae	Bacillus	Bacillus flexus
ASV157	Bacteria	Bacteroidetes	Bacteroidia	Bacteroidales	Prevotellaceae	Prevotella	Prevotella melaninogenica
ASV158	Bacteria	Planctomycetes	Planctomycetia	Planctomycetales	Isosphaeraceae	AY234711_g	AY345496_s
ASV159	Bacteria	Actinobacteria	Actinobacteria_c	Corynebacteriales	Corynebacteriaceae	Corynebacterium	Corynebacterium glyciniphilum
ASV160	Bacteria	Proteobacteria	Gammaproteobacteria	Pseudomonadales	Pseudomonadaceae	Pseudomonas	Pseudomonas agarici
ASV161	Bacteria	Proteobacteria	Alphaproteobacteria	Rickettsiales	Anaplasmataceae	Wolbachia	Wolbachia bourtzisii
ASV162	Bacteria	Firmicutes	Bacilli	Bacillales	Bacillaceae	Bacillus	Bacillus aryabhattai
ASV163	Bacteria	Proteobacteria	Alphaproteobacteria	Rickettsiales	Anaplasmataceae	Wolbachia	Wolbachia bourtzisii
ASV164	Bacteria	Proteobacteria	Alphaproteobacteria	Rickettsiales	Anaplasmataceae	Wolbachia	Wolbachia bourtzisii
ASV165	Bacteria	Proteobacteria	Alphaproteobacteria	Rickettsiales	Anaplasmataceae	Wolbachia	Wolbachia bourtzisii
ASV166	Bacteria	Proteobacteria	Gammaproteobacteria	Enterobacterales	Erwiniaceae	Wigglesworthia	CP003315_s
ASV167	Bacteria	Proteobacteria	Alphaproteobacteria	Sphingomonadales	Sphingomonadaceae	Sphingomonas	LMPG_s
ASV168	Bacteria	Proteobacteria	Alphaproteobacteria	Rhizobiales	Methylobacteriaceae	Methylobacterium	Methylobacterium longum
ASV169	Bacteria	Planctomycetes	Planctomycetia	Planctomycetales	Gemmataceae	PAC000038_g	EF019180_s
ASV170	Bacteria	Acidobacteria	Blastocatellia	Blastocatellales	Pyrinomonadaceae	Arenimicrobium	JN037856_s
ASV171	Bacteria	Proteobacteria	Gammaproteobacteria	Enterobacterales	Pectobacteriaceae	Sodalis	Sodalis glossinidius
ASV172	Bacteria	Proteobacteria	Alphaproteobacteria	Rickettsiales	Anaplasmataceae	Wolbachia	Wolbachia bourtzisii
ASV173	Bacteria	Proteobacteria	Betaproteobacteria	Burkholderiales	Oxalobacteraceae	Massilia	Massilia consociata
ASV174	Bacteria	Proteobacteria	Alphaproteobacteria	Sphingomonadales	Sphingomonadaceae	Novosphingobium	EU118985_s
ASV175	Bacteria	Acidobacteria	Blastocatellia	Blastocatellales	Blastocatellaceae	Stenotrophobacter	Stenotrophobacter terrae
ASV176	Bacteria	Proteobacteria	Alphaproteobacteria	Rhizobiales	Methylobacteriaceae	Methylobacterium	Methylobacterium oryzae
ASV177	Bacteria	Proteobacteria	Alphaproteobacteria	Sphingomonadales	Sphingomonadaceae	Sphingomonas	Sphingomonas melonis
ASV178	Bacteria	Actinobacteria	Actinobacteria_c	Corynebacteriales	Corynebacteriaceae	Corynebacterium	Corynebacterium afermentans
ASV179	Bacteria	Proteobacteria	Betaproteobacteria	Burkholderiales	Oxalobacteraceae	Massilia	Massilia agri
ASV180	Bacteria	Verrucomicrobia	Spartobacteria	Chthoniobacterales	Chthoniobacteraceae	PAC001932_g	EU881274_s
ASV181	Bacteria	Proteobacteria	Alphaproteobacteria	Rickettsiales	Anaplasmataceae	Wolbachia	Wolbachia bourtzisii
ASV182	Bacteria	Proteobacteria	Alphaproteobacteria	Rickettsiales	Anaplasmataceae	Wolbachia	Wolbachia bourtzisii
ASV183	Bacteria	Firmicutes	Bacilli	Bacillales	Bacillaceae	Anoxybacillus	Anoxybacillus pushchinoensis
ASV184	Bacteria	Acidobacteria	Vicinamibacter_c	Vicinamibacter_o	Vicinamibacter_f	PAC001869_g	JF429125_s
ASV185	Bacteria	Acidobacteria	Vicinamibacter_c	Vicinamibacter_o	Vicinamibacter_f	PAC001846_g	EU192965_s
ASV186	Bacteria	Proteobacteria	Gammaproteobacteria	Pseudomonadales	Moraxellaceae	Acinetobacter	NEGA_s
ASV187	Bacteria	Proteobacteria	Alphaproteobacteria	Sphingomonadales	Erythrobacteraceae	Erythrobacter	Erythrobacter luteus
ASV188	Bacteria	Proteobacteria	Alphaproteobacteria	Rickettsiales	Anaplasmataceae	Wolbachia	Wolbachia bourtzisii
ASV189	Bacteria	Gemmatimonadetes	Gemmatimonadetes_c	Gemmatimonadales	Gemmatimonadaceae	GU557153_g	GU557153_s
ASV190	Bacteria	Bacteroidetes	Sphingobacteriia	Sphingobacteriales	Chitinophagaceae	Flavisolibacter	DQ378235_s
ASV191	Bacteria	Proteobacteria	Alphaproteobacteria	Rickettsiales	Anaplasmataceae	Wolbachia	Wolbachia bourtzisii
ASV192	Bacteria	Proteobacteria	Alphaproteobacteria	Rhodobacterales	Rhodobacteraceae	Paracoccus	Paracoccus marinus
ASV193	Bacteria	Actinobacteria	Actinobacteria_c	Corynebacteriales	Corynebacteriaceae	Corynebacterium	Corynebacterium amycolatum
ASV194	Bacteria	Proteobacteria	Alphaproteobacteria	Rickettsiales	Anaplasmataceae	Wolbachia	Wolbachia bourtzisii
ASV195	Bacteria	Bacteroidetes	Bacteroidia	Bacteroidales	Bacteroidaceae	Bacteroides	Bacteroides uniformis
ASV196	Bacteria	Proteobacteria	Alphaproteobacteria	Rhizobiales	Methylobacteriaceae	Methylobacterium	Methylobacterium tardum
ASV197	Bacteria	Proteobacteria	Gammaproteobacteria	Enterobacterales	Erwiniaceae	Wigglesworthia	CP003315_s
ASV198	Bacteria	Proteobacteria	Gammaproteobacteria	Aeromonadales	Succinivibrionaceae	Succinivibrio	FJ680421_s
ASV199	Bacteria	Firmicutes	Bacilli	Lactobacillales	Enterococcaceae	Enterococcus	NGKU_s
ASV200	Bacteria	Firmicutes	Clostridia	Clostridiales	Lachnospiraceae	Catonella	AB185629_s
ASV201	Bacteria	Proteobacteria	Alphaproteobacteria	Rhodospirillales	Acetobacteraceae	Craurococcus	FM873623_s
ASV202	Bacteria	Proteobacteria	Gammaproteobacteria	Vibrionales	Vibrionaceae	Vibrio	Vibrio litoralis
ASV203	Bacteria	Firmicutes	Clostridia	Clostridiales	Lachnospiraceae	Blautia	DQ057463_s
ASV204	Bacteria	Bacteroidetes	Sphingobacteriia	Sphingobacteriales	Chitinophagaceae	Flavisolibacter	EU133735_s
ASV205	Bacteria	Proteobacteria	Alphaproteobacteria	Rhizobiales	Bradyrhizobiaceae	Bradyrhizobium	NWTG_s
ASV206	Bacteria	Actinobacteria	Actinobacteria_c	Pseudonocardiales	Pseudonocardiaceae	Pseudonocardia	JF067339_s
ASV207	Bacteria	Proteobacteria	Alphaproteobacteria	Rhizobiales	Methylobacteriaceae	Methylobacterium	Methylobacterium phyllosphaerae
ASV208	Bacteria	Proteobacteria	Alphaproteobacteria	Sphingomonadales	Sphingomonadaceae	Sphingomonas	Sphingomonas histidinilytica
ASV209	Bacteria	Proteobacteria	Alphaproteobacteria	Rickettsiales	Anaplasmataceae	Wolbachia	Wolbachia bourtzisii
ASV210	Bacteria	Actinobacteria	Actinobacteria_c	Micrococcales	Intrasporangiaceae	Intrasporangium	Intrasporangium calvum
ASV211	Bacteria	Proteobacteria	Alphaproteobacteria	Rickettsiales	Anaplasmataceae	Wolbachia	Wolbachia bourtzisii
ASV212	Bacteria	Proteobacteria	Betaproteobacteria	Burkholderiales	Oxalobacteraceae	Massilia	Massilia consociata
ASV213	Bacteria	Actinobacteria	Actinobacteria_c	Micrococcales	Micrococcaceae	Micrococcus	Micrococcus aloeverae
ASV214	Bacteria	Proteobacteria	Alphaproteobacteria	Rickettsiales	Anaplasmataceae	Wolbachia	Wolbachia bourtzisii
ASV215	Bacteria	Proteobacteria	Alphaproteobacteria	Rickettsiales	Anaplasmataceae	Wolbachia	Wolbachia bourtzisii
ASV216	Bacteria	Firmicutes	Clostridia	Clostridiales	Lachnospiraceae	Eubacterium_g4	Eubacterium ventriosum
ASV217	Bacteria	Proteobacteria	Alphaproteobacteria	Rhizobiales	Phyllobacteriaceae	Mesorhizobium	AVBN_s
ASV218	Bacteria	Proteobacteria	Betaproteobacteria	Burkholderiales	Lautropia_f	Lautropia	Lautropia mirabilis
ASV219	Bacteria	Proteobacteria	Alphaproteobacteria	Rhodospirillales	Acetobacteraceae	Roseomonas	Roseomonas stagni
ASV220	Bacteria	Bacteroidetes	Sphingobacteriia	Sphingobacteriales	Chitinophagaceae	Flavisolibacter	JF033655_s
ASV221	Bacteria	Proteobacteria	Betaproteobacteria	Burkholderiales	Comamonadaceae	Delftia	Delftia tsuruhatensis
ASV222	Bacteria	Firmicutes	Bacilli	Bacillales	Bacillaceae	Bacillus	Bacillus aryabhattai
ASV223	Bacteria	Firmicutes	Clostridia	Clostridiales	Clostridiaceae	Clostridium	JF185927_s
ASV224	Bacteria	Proteobacteria	Alphaproteobacteria	Rickettsiales	Anaplasmataceae	Wolbachia	Wolbachia bourtzisii
ASV225	Bacteria	Firmicutes	Clostridia	Clostridiales	Ruminococcaceae	Sporobacter	EU474549_s
ASV226	Bacteria	Firmicutes	Bacilli	Bacillales	Staphylococcaceae	Salinicoccus	GQ073025_s
ASV227	Bacteria	Firmicutes	Bacilli	Bacillales	Staphylococcaceae	Staphylococcus	Staphylococcus cohnii
ASV228	Bacteria	Proteobacteria	Gammaproteobacteria	Pseudomonadales	Moraxellaceae	Acinetobacter	Acinetobacter oryzae
ASV229	Bacteria	Proteobacteria	Alphaproteobacteria	Rickettsiales	Anaplasmataceae	Wolbachia	Wolbachia bourtzisii
ASV230	Bacteria	Proteobacteria	Betaproteobacteria	CP012157_o	CP012157_f	PAC001920_g	EF516814_s
ASV231	Bacteria	Actinobacteria	Actinobacteria_c	Propionibacteriales	Nocardioidaceae	Nocardioides	Nocardioides mesophilus
ASV232	Unassigned	Unassigned	Unassigned	Unassigned	Unassigned	Unassigned	Unassigned
ASV233	Bacteria	Proteobacteria	Betaproteobacteria	Burkholderiales	Comamonadaceae	Variovorax	Variovorax defluvii
ASV234	Bacteria	Proteobacteria	Gammaproteobacteria	Pseudomonadales	Moraxellaceae	Acinetobacter	KB849267_s
ASV235	Bacteria	Proteobacteria	Alphaproteobacteria	Rhizobiales	Rhizobiaceae	Rhizobium	Rhizobium tropici
ASV236	Bacteria	Proteobacteria	Betaproteobacteria	Burkholderiales	Comamonadaceae	PAC001918_g	EF515904_s
ASV237	Bacteria	Proteobacteria	Gammaproteobacteria	Pseudomonadales	Pseudomonadaceae	Pseudomonas	Pseudomonas guariconensis
ASV238	Bacteria	Firmicutes	Bacilli	Bacillales	Gemella_f	Gemella	Gemella sanguinis
ASV239	Bacteria	Proteobacteria	Alphaproteobacteria	Sphingomonadales	Sphingomonadaceae	Sphingomonas	Sphingomonas panacis
ASV240	Bacteria	Planctomycetes	Planctomycetia	Planctomycetales	Planctomycetaceae	PAC000036_g	JQ770038_s
ASV241	Bacteria	Proteobacteria	Betaproteobacteria	Burkholderiales	Oxalobacteraceae	Massilia	Massilia neuiana
ASV242	Bacteria	Acidobacteria	Blastocatellia	Blastocatellales	Blastocatellaceae	Blastocatella	JQ627521_s
ASV243	Bacteria	Proteobacteria	Betaproteobacteria	PAC002541_o	EF157188_f	EF157188_g	EF157188_s
ASV244	Bacteria	Proteobacteria	Betaproteobacteria	PAC001907_o	PAC001907_f	PAC001906_g	JF697489_s
ASV245	Bacteria	Proteobacteria	Alphaproteobacteria	Sphingomonadales	Sphingomonadaceae	Sphingomonas	Sphingomonas wittichii
ASV246	Bacteria	Proteobacteria	Deltaproteobacteria	Myxococcales	Haliangiaceae	PAC000066_g	FJ889280_s
ASV247	Bacteria	Firmicutes	Bacilli	Bacillales	Bacillaceae	Bacillus	Bacillus niacini
ASV248	Bacteria	Proteobacteria	Alphaproteobacteria	Sphingomonadales	Sphingomonadaceae	Sphingomonas	Sphingomonas humi
ASV249	Bacteria	Actinobacteria	Actinobacteria_c	Corynebacteriales	Corynebacteriaceae	Corynebacterium	Corynebacterium godavarianum
ASV250	Bacteria	Proteobacteria	Betaproteobacteria	Burkholderiales	Comamonadaceae	Caldimonas	Caldimonas manganoxidans
ASV251	Bacteria	Proteobacteria	Gammaproteobacteria	Enterobacterales	Erwiniaceae	Siccibacter	Siccibacter colletis
ASV252	Bacteria	Verrucomicrobia	Spartobacteria	Chthoniobacterales	Chthoniobacteraceae	PAC001932_g	FJ478795_s
ASV253	Bacteria	Firmicutes	Clostridia	Thermoanaerobacterales	Symbiobacteriaceae	Symbiobacterium	EU134653_s
ASV254	Bacteria	Planctomycetes	Planctomycetia	Planctomycetales	Gemmataceae	Gemmata	JF319225_s
ASV255	Bacteria	Proteobacteria	Alphaproteobacteria	Rhodospirillales	Acetobacteraceae	Roseomonas	Roseomonas aerilata
ASV256	Bacteria	Actinobacteria	Acidimicrobiia	Acidimicrobiales	Ilumatobacter_f	Ilumatobacter	EU132499_s
ASV257	Bacteria	Proteobacteria	Alphaproteobacteria	Rhizobiales	Phyllobacteriaceae	Aminobacter	Aminobacter aganoensis
ASV258	Bacteria	Actinobacteria	Actinobacteria_c	Corynebacteriales	Corynebacteriaceae	Corynebacterium	Corynebacterium freneyi
ASV259	Bacteria	Proteobacteria	Gammaproteobacteria	Enterobacterales	Erwiniaceae	Pantoea	Pantoea eucrina
ASV260	Bacteria	Bacteroidetes	Cytophagia	Cytophagales	Hymenobacteraceae	Pontibacter	Pontibacter populi
ASV261	Bacteria	Verrucomicrobia	Verrucomicrobiae	Pedosphaera_o	Pedosphaera_f	EF516658_g	EF516658_s
ASV262	Bacteria	Proteobacteria	Betaproteobacteria	Burkholderiales	Oxalobacteraceae	Noviherbaspirillum	Noviherbaspirillum malthae
ASV263	Bacteria	Bacteroidetes	Sphingobacteriia	Sphingobacteriales	Chitinophagaceae	Flavisolibacter	AB637038_s
ASV264	Bacteria	Planctomycetes	Phycisphaerae	Phycisphaerales	Tepidisphaeraceae	Tepidisphaera	EU135227_s
ASV265	Bacteria	Actinobacteria	Actinobacteria_c	Corynebacteriales	Lawsonella_f	Lawsonella	Lawsonella clevelandensis
ASV266	Bacteria	Proteobacteria	Alphaproteobacteria	Sphingomonadales	Sphingomonadaceae	Sphingomonas	Sphingomonas polyaromaticivorans
ASV267	Bacteria	Proteobacteria	Alphaproteobacteria	Sphingomonadales	Sphingomonadaceae	Sphingomonas	Sphingomonas yunnanensis
ASV268	Bacteria	Proteobacteria	Alphaproteobacteria	Sphingomonadales	Sphingomonadaceae	Sphingomonas	AORY_s
ASV269	Bacteria	Proteobacteria	Betaproteobacteria	Burkholderiales	Lautropia_f	Lautropia	Lautropia mirabilis
ASV270	Bacteria	Proteobacteria	Alphaproteobacteria	Rickettsiales	Anaplasmataceae	Wolbachia	Wolbachia bourtzisii
ASV271	Bacteria	Acidobacteria	Blastocatellia	Blastocatellales	PAC000004_f	PAC002591_g	FJ479597_s
ASV272	Bacteria	Actinobacteria	Actinobacteria_c	Micrococcales	Microbacteriaceae	Leucobacter	Leucobacter aridicollis
ASV273	Bacteria	Firmicutes	Negativicutes	Selenomonadales	Sporomusaceae	FJ799146_g	AB240309_s
ASV274	Bacteria	Bacteroidetes	Cytophagia	Cytophagales	Hymenobacteraceae	Hymenobacter	AB637030_s
ASV275	Bacteria	Proteobacteria	Gammaproteobacteria	Pseudomonadales	Pseudomonadaceae	Pseudomonas	Pseudomonas aeruginosa
ASV276	Bacteria	Proteobacteria	Alphaproteobacteria	Caulobacterales	Caulobacteraceae	Brevundimonas	CP015614_s
ASV277	Bacteria	Firmicutes	Bacilli	Bacillales	Planococcaceae	Sporosarcina	Sporosarcina newyorkensis
ASV278	Bacteria	Actinobacteria	Actinobacteria_c	Micrococcales	Micrococcaceae	Micrococcus	Micrococcus aloeverae
ASV279	Bacteria	Proteobacteria	Alphaproteobacteria	Sphingomonadales	Sphingomonadaceae	Sphingomonas	Sphingomonas jatrophae
ASV280	Bacteria	Firmicutes	Bacilli	Bacillales	Bacillaceae	Bacillus	Bacillus timonensis
ASV281	Bacteria	Cyanobacteria	PAC001562_c	PAC001562_o	PAC001562_f	JF417809_g	JF028648_s
ASV282	Bacteria	Firmicutes	Clostridia	Clostridiales	Ruminococcaceae	PAC000748_g	EU474824_s
ASV283	Bacteria	Proteobacteria	Alphaproteobacteria	Rhizobiales	Methylobacteriaceae	Methylobacterium	Methylobacterium aerolatum
ASV284	Bacteria	Proteobacteria	Alphaproteobacteria	Rhodospirillales	Rhodospirillaceae	DQ984631_g	FM209171_s
ASV285	Bacteria	Acidobacteria	Vicinamibacter_c	Vicinamibacter_o	Vicinamibacter_f	PAC001874_g	HQ190410_s
ASV286	Bacteria	Firmicutes	Bacilli	Lactobacillales	Streptococcaceae	Streptococcus	Streptococcus sanguinis
ASV287	Bacteria	Acidobacteria	Acidobacteriia	Acidobacteriales	Acidobacteriaceae	Edaphobacter	AB637074_s
ASV288	Bacteria	Acidobacteria	Acidobacteriia	Acidobacteriales	Acidobacteriaceae	Edaphobacter	Terriglobus aquaticus
ASV289	Bacteria	Actinobacteria	Actinobacteria_c	Micromonosporales	Micromonosporaceae	Micromonospora	Micromonospora sediminis
ASV290	Bacteria	Actinobacteria	Actinobacteria_c	Propionibacteriales	Nocardioidaceae	Nocardioides	Nocardioides sonneratiae
ASV291	Bacteria	Actinobacteria	Actinobacteria_c	Corynebacteriales	Corynebacteriaceae	Corynebacterium	Corynebacterium appendicis
ASV292	Bacteria	Firmicutes	Tissierellia	Tissierellales	Peptoniphilaceae	Anaerococcus	Anaerococcus tetradius
ASV293	Bacteria	Proteobacteria	Alphaproteobacteria	Sphingomonadales	Sphingomonadaceae	Sphingomonas	AB299584_s
ASV294	Bacteria	Actinobacteria	Actinobacteria_c	Propionibacteriales	Nocardioidaceae	Nocardioides	Nocardioides solisilvae
ASV295	Bacteria	Proteobacteria	Gammaproteobacteria	Pseudomonadales	Pseudomonadaceae	Pseudomonas	Pseudomonas yamanorum
ASV296	Bacteria	Proteobacteria	Alphaproteobacteria	Rhizobiales	Bradyrhizobiaceae	Bradyrhizobium	U87765_s
ASV297	Bacteria	Proteobacteria	Alphaproteobacteria	Rhizobiales	Phyllobacteriaceae	Aquamicrobium	Aquamicrobium lusatiense
ASV298	Bacteria	Actinobacteria	Actinobacteria_c	Streptomycetales	Streptomycetaceae	Streptomyces	Streptomyces longwoodensis
ASV299	Bacteria	Proteobacteria	Betaproteobacteria	Burkholderiales	Comamonadaceae	Roseateles	Roseateles terrae
ASV300	Bacteria	Firmicutes	Clostridia	Clostridiales	Ruminococcaceae	Ruminococcus_g2	PAC001160_s
ASV301	Bacteria	Firmicutes	Bacilli	Bacillales	Bacillaceae	Bacillus	Bacillus cucumis
ASV302	Bacteria	Proteobacteria	Betaproteobacteria	Burkholderiales	Oxalobacteraceae	Duganella	Duganella ginsengisoli
ASV303	Bacteria	Planctomycetes	Phycisphaerae	Phycisphaerales	Tepidisphaeraceae	Tepidisphaera	EU135123_s
ASV304	Bacteria	Actinobacteria	Actinobacteria_c	Micrococcales	Microbacteriaceae	Leucobacter	Leucobacter margaritiformis
ASV305	Bacteria	Actinobacteria	Actinobacteria_c	Corynebacteriales	Corynebacteriaceae	Corynebacterium	Corynebacterium godavarianum
ASV306	Bacteria	Acidobacteria	Blastocatellia	Blastocatellales	Blastocatellaceae	Blastocatella	AY234727_s
ASV307	Bacteria	Actinobacteria	Actinobacteria_c	Micrococcales	Dermacoccaceae	Dermacoccus	Dermacoccus profundi
ASV308	Bacteria	Firmicutes	Bacilli	Lactobacillales	Streptococcaceae	Streptococcus	Streptococcus oralis
ASV309	Unassigned	Unassigned	Unassigned	Unassigned	Unassigned	Unassigned	Unassigned
ASV310	Bacteria	Proteobacteria	Alphaproteobacteria	Sphingomonadales	Sphingomonadaceae	Sphingomonas	Sphingomonas cynarae
ASV311	Bacteria	Proteobacteria	Alphaproteobacteria	Rhodospirillales	Acetobacteraceae	Acidisphaera	AF465654_s
ASV312	Bacteria	Proteobacteria	Alphaproteobacteria	Sphingomonadales	Sphingomonadaceae	Sphingomonas	Sphingomonas jaspsi
ASV313	Unassigned	Unassigned	Unassigned	Unassigned	Unassigned	Unassigned	Unassigned
ASV314	Bacteria	Bacteroidetes	Sphingobacteriia	Sphingobacteriales	Chitinophagaceae	Ferruginibacter	JF228487_s
ASV315	Bacteria	Acidobacteria	Solibacteres	Solibacterales	Solibacteraceae	Solibacter	PAC002279_s
ASV316	Bacteria	Proteobacteria	Gammaproteobacteria	Pseudomonadales	Pseudomonadaceae	Pseudomonas	Pseudomonas stutzeri
ASV317	Bacteria	Planctomycetes	Planctomycetia	Planctomycetales	Gemmataceae	Gemmata	FJ478935_s
ASV318	Bacteria	Proteobacteria	Alphaproteobacteria	Rhizobiales	Methylobacteriaceae	Methylobacterium	Methylobacterium phyllostachyos
ASV319	Bacteria	Proteobacteria	Betaproteobacteria	Burkholderiales	Oxalobacteraceae	Massilia	Massilia pinisoli
ASV320	Bacteria	Proteobacteria	Alphaproteobacteria	Sphingomonadales	Sphingomonadaceae	Sphingomonas	Sphingomonas phyllosphaerae
ASV321	Unassigned	Unassigned	Unassigned	Unassigned	Unassigned	Unassigned	Unassigned
ASV322	Bacteria	Actinobacteria	Actinobacteria_c	Micrococcales	Micrococcaceae	Pseudarthrobacter	Pseudarthrobacter niigatensis
ASV323	Bacteria	Planctomycetes	Phycisphaerae	Phycisphaerales	PAC000040_f	PAC000040_g	PAC000051_s
ASV324	Bacteria	Proteobacteria	Alphaproteobacteria	Sphingomonadales	Sphingomonadaceae	Sphingomonas	Sphingomonas jaspsi
ASV325	Bacteria	Acidobacteria	Acidobacteriia	Acidobacteriales	Acidobacteriaceae	Edaphobacter	Terriglobus roseus
ASV326	Bacteria	Proteobacteria	Betaproteobacteria	Burkholderiales	Comamonadaceae	Ramlibacter	DQ354711_s
ASV327	Bacteria	Proteobacteria	Gammaproteobacteria	Enterobacterales	Erwiniaceae	Pantoea	Pantoea vagans
ASV328	Bacteria	Proteobacteria	Gammaproteobacteria	Enterobacterales	Erwiniaceae	Wigglesworthia	CP003315_s
ASV329	Bacteria	Acidobacteria	Solibacteres	Solibacterales	Solibacteraceae	PAC002276_g	EU780449_s
ASV330	Bacteria	Actinobacteria	Actinobacteria_c	Streptomycetales	Streptomycetaceae	Streptomyces	Streptomyces humidus
ASV331	Bacteria	Proteobacteria	Alphaproteobacteria	Sphingomonadales	Sphingomonadaceae	Sphingomonas	Sphingomonas yunnanensis
ASV332	Bacteria	Proteobacteria	Gammaproteobacteria	Pseudomonadales	Pseudomonadaceae	Pseudomonas	MQMM_s
ASV333	Bacteria	Planctomycetes	Planctomycetia	Planctomycetales	Gemmataceae	Gemmata	HQ119506_s
ASV334	Bacteria	Actinobacteria	Actinobacteria_c	Corynebacteriales	Corynebacteriaceae	Corynebacterium	Corynebacterium aurimucosum
ASV335	Bacteria	Acidobacteria	Vicinamibacter_c	Vicinamibacter_o	Vicinamibacter_f	PAC001869_g	EF516299_s
ASV336	Bacteria	Proteobacteria	Betaproteobacteria	Burkholderiales	Oxalobacteraceae	Massilia	Massilia pinisoli
ASV337	Bacteria	Bacteroidetes	Cytophagia	Cytophagales	Cytophagaceae	Spirosoma	Spirosoma oryzae
ASV338	Bacteria	Firmicutes	Bacilli	Bacillales	Bacillaceae	Bacillus	Bacillus deserti
ASV339	Bacteria	Firmicutes	Bacilli	Bacillales	Bacillaceae	Domibacillus	Domibacillus iocasae
ASV340	Bacteria	Actinobacteria	Actinobacteria_c	Propionibacteriales	Nocardioidaceae	Nocardioides	Nocardioides exalbidus
ASV341	Bacteria	Proteobacteria	Gammaproteobacteria	Enterobacterales	Erwiniaceae	Wigglesworthia	CP003315_s
ASV342	Unassigned	Unassigned	Unassigned	Unassigned	Unassigned	Unassigned	Unassigned
ASV343	Bacteria	Chloroflexi	Ktedonobacteria	Ktedonobacterales	Thermosporotrichaceae	EF516303_g	EF516303_s
ASV344	Bacteria	Bacteroidetes	Cytophagia	Cytophagales	Hymenobacteraceae	Hymenobacter	Hymenobacter seoulensis
ASV345	Unassigned	Unassigned	Unassigned	Unassigned	Unassigned	Unassigned	Unassigned
ASV346	Bacteria	Proteobacteria	Alphaproteobacteria	Rhodospirillales	Rhodospirillaceae	JADL_g	EU133532_s
ASV347	Unassigned	Unassigned	Unassigned	Unassigned	Unassigned	Unassigned	Unassigned
ASV348	Bacteria	Proteobacteria	Alphaproteobacteria	Rhizobiales	Bradyrhizobiaceae	Bradyrhizobium	NWTG_s
ASV349	Bacteria	Proteobacteria	Alphaproteobacteria	Rhizobiales	Methylobacteriaceae	Methylobacterium	Methylobacterium oryzae
ASV350	Bacteria	Firmicutes	Clostridia	Clostridiales	Clostridiaceae	Clostridium	Clostridium saudiense
ASV351	Bacteria	Proteobacteria	Gammaproteobacteria	Pseudomonadales	Pseudomonadaceae	Pseudomonas	CP018758_s
ASV352	Bacteria	Firmicutes	Bacilli	Bacillales	Bacillaceae	Bacillus	AB637252_s
ASV353	Bacteria	Proteobacteria	Gammaproteobacteria	Enterobacterales	Erwiniaceae	Wigglesworthia	CP003315_s
ASV354	Bacteria	Proteobacteria	Gammaproteobacteria	Enterobacterales	Enterobacteriaceae	Enterobacter	Enterobacter hormaechei
ASV355	Bacteria	Proteobacteria	Alphaproteobacteria	Rhizobiales	Rhizobiaceae	Rhizobium	LMDG_s
ASV356	Bacteria	Acidobacteria	Vicinamibacter_c	Vicinamibacter_o	Vicinamibacter_f	PAC001874_g	HM062253_s
